# Supplementary material for: (2-{[4-(Chlorido­mercur­yl)phen­yl]imino­meth­yl}pyridine-κ2 N,N′)di­iodido­mercury(II) dimethyl sulfoxide monosolvate
Source: Acta Crystallogr Sect E Struct Rep Online. 2013 Nov 6;69(Pt 12):m633–4. doi: 10.1107/S1600536813029693 (PMC3884979; doi:10.1107/S1600536813029693)
Supplement: Supplementary file 1 [file e-69-0m633-sup1.cif]

##############################################################################
#                                                                            #
# This CIF contains the data in a paper accepted for publication in          #
# Acta Crystallographica Section E. It conforms to the requirements of       #
# Notes for Authors for Acta Crystallographica Section E, and has been       #
# peer reviewed under the auspices of the IUCr Commission on Journals.       #
#                                                                            #
# Full details of the Crystallographic Information File format               #
# are given in the paper "The Crystallographic Information File (CIF):       #
# a New Standard Archive File for Crystallography" by S. R. Hall, F. H.      #
# Allen and I. D. Brown [Acta Cryst. (1991), A47, 655-685].                  #
#                                                                            #
# The current version of the core CIF dictionary is obtainable from          #
# ftp://ftp.iucr.org/pub/cif_core.dic.                                       #
#                                                                            #
# Software is freely available for graphical display of the structure(s)     #
# in this CIF. For information consult the CIF software page                 #
# http://www.iucr.org/resources/cif/software.                                #
#                                                                            #
# This file may be used for bona fide research purposes within the           #
# scientific community so long as proper attribution is given to the journal # 
# article from which it was obtained.                                        #
#                                                                            #
##############################################################################
data_general
_audit_creation_method     SHELXL-97
_journal_date_recd_electronic     2013-10-28
_journal_date_accepted     2013-10-28
_journal_name_full     'Acta Crystallographica, Section E'
_journal_year     2013
_journal_volume     69
_journal_issue     12
_journal_page_first     m633
_journal_page_last     m634
_journal_paper_category     QM
_journal_paper_doi     10.1107/S1600536813029693
_journal_coeditor_code     HG5358
_publ_contact_author_name     ' Edward RT Tiekink '
_publ_contact_author_address
;
Department of Chemistry, University of Malaya,
50603 Kuala Lumpur, Malaysia
;
_publ_contact_author_email
;
edward.tiekink@gmail.com
;
_publ_contact_author_fax     ' +60 3 7967 4193 '
_publ_contact_author_phone     ' +60 3 7967 6775 '
_publ_section_title
;\
(2-{[4-(Chloridomercuryl)phenyl]iminomethyl}pyridine-\k^2^<i>N</i>,<i>N</i>')\
diiodidomercury(II) dimethyl sulfoxide monosolvate
;
loop_
    _publ_author_name
    _publ_author_footnote
    _publ_author_address
    'Basu Baul, Tushar S.'
;
Additional correspondence author, e-mail: basubaul@hotmail.com.
;
;
Department of Chemistry, North-Eastern Hill University,
NEHU Permanent Campus, Umshing, Shillong 793 022, India
;
    'Imliwati Longkumer' .
;
Department of Chemistry, North-Eastern Hill University,
NEHU Permanent Campus, Umshing, Shillong 793 022, India
;
    'Ng, Seik Weng' .
;
Department of Chemistry, University of Malaya,
50603 Kuala Lumpur, Malaysia
Chemistry Department,
Faculty of Science, King Abdulaziz University,
PO Box 80203 Jeddah, Saudi Arabia
;
    'Tiekink, Edward R. T.' .
;
Department of Chemistry, University of Malaya,
50603 Kuala Lumpur, Malaysia
;
_publ_section_synopsis     .
data_I
_audit_creation_method     SHELXL-97
_database_code_depnum_ccdc_archive     'CCDC 969086'
_chemical_name_systematic
;\
(2-{[4-(Chloridomercuryl)phenyl]iminomethyl}pyridine-\
\k^2^<i>N</i>,<i>N</i>')diiodidomercury(II) dimethyl sulfoxide monosolvate
;
_chemical_name_common     ?
_chemical_formula_moiety     'C12 H9 Cl Hg2 I2 N2, C2 H6 O S'
_chemical_formula_sum     'C14 H15 Cl Hg2 I2 N2 O S'
_chemical_formula_iupac     '[Hg2 (C12 H9 Cl N2) I2], C2 H6 O S'
_chemical_formula_weight     949.77
_chemical_melting_point     ?
_symmetry_cell_setting     triclinic
_symmetry_space_group_name_H-M     'P -1'
_symmetry_space_group_name_Hall     '-P 1'
loop_
    _symmetry_equiv_pos_as_xyz
    'x, y, z'
    '-x, -y, -z'
_cell_length_a     8.5795(6)
_cell_length_b     9.8373(7)
_cell_length_c     13.6999(8)
_cell_angle_alpha     70.030(6)
_cell_angle_beta     76.779(5)
_cell_angle_gamma     79.362(6)
_cell_volume     1050.74(12)
_cell_formula_units_Z     2
_cell_measurement_reflns_used     3179
_cell_measurement_theta_min     2.9301
_cell_measurement_theta_max     27.4958
_cell_measurement_temperature     295(2)
_exptl_crystal_description     prism
_exptl_crystal_colour     yellow
_exptl_crystal_size_max     0.20
_exptl_crystal_size_mid     0.10
_exptl_crystal_size_min     0.04
_exptl_crystal_density_diffrn     3.002
_exptl_crystal_density_meas     ?
_exptl_crystal_density_method     'not measured'
_exptl_crystal_F_000     840
_exptl_absorpt_coefficient_mu     17.761
_exptl_absorpt_correction_type     multi-scan
_exptl_absorpt_process_details     '(CrysAlis PRO; Agilent, 2013)'
_exptl_absorpt_correction_T_min     0.35747
_exptl_absorpt_correction_T_max     1.00000
_diffrn_ambient_temperature     295(2)
_diffrn_radiation_type     MoK\a
_diffrn_radiation_wavelength     0.71073
_diffrn_radiation_source     'SuperNova (Mo) X-ray Source'
_diffrn_radiation_monochromator     Mirror
_diffrn_measurement_device_type
                  'Agilent SuperNova Dual diffractometer with an Atlas detector'
_diffrn_measurement_method     '\w scan'
_diffrn_detector_area_resol_mean     10.4041
_diffrn_reflns_number     12862
_diffrn_reflns_av_R_equivalents     0.0383
_diffrn_reflns_av_sigmaI/netI     0.0526
_diffrn_reflns_theta_min     2.94
_diffrn_reflns_theta_max     27.56
_diffrn_reflns_theta_full     27.56
_diffrn_measured_fraction_theta_max     0.999
_diffrn_measured_fraction_theta_full     0.999
_diffrn_reflns_limit_h_min     -11
_diffrn_reflns_limit_h_max     11
_diffrn_reflns_limit_k_min     -12
_diffrn_reflns_limit_k_max     11
_diffrn_reflns_limit_l_min     -17
_diffrn_reflns_limit_l_max     17
_diffrn_standards_number     0
_diffrn_standards_interval_count     0
_diffrn_standards_interval_time     0
_diffrn_standards_decay_%     0
_refine_special_details
;
Refinement of <i>F</i>^2^ against ALL reflections. The weighted <i>R</i>-factor
<i>wR</i> and goodness of fit <i>S</i> are based on <i>F</i>^2^, conventional
<i>R</i>-factors <i>R</i> are based on <i>F</i>, with <i>F</i> set to zero for
negative <i>F</i>^2^. The threshold expression of <i>F</i>^2^ >
\s(<i>F</i>^2^) is used only for calculating <i>R</i>-factors(gt) <i>etc</i>.
and is not relevant to the choice of reflections for refinement.
<i>R</i>-factors based on <i>F</i>^2^ are statistically about twice as large
as those based on <i>F</i>, and <i>R</i>- factors based on ALL data will be
even larger.
;
_reflns_number_total     4848
_reflns_number_gt     3470
_reflns_threshold_expression     I>2\s(I)
_refine_ls_structure_factor_coef     Fsqd
_refine_ls_matrix_type     full
_refine_ls_R_factor_all     0.0798
_refine_ls_R_factor_gt     0.0530
_refine_ls_wR_factor_gt     0.1234
_refine_ls_wR_factor_ref     0.1431
_refine_ls_goodness_of_fit_ref     1.034
_refine_ls_restrained_S_all     1.034
_refine_ls_number_reflns     4848
_refine_ls_number_parameters     208
_refine_ls_number_restraints     0
_refine_ls_hydrogen_treatment     constr
_refine_ls_weighting_scheme     calc
_refine_ls_weighting_details
         'calc w=1/[\s^2^(Fo^2^)+(0.0612P)^2^+7.0509P] where P=(Fo^2^+2Fc^2^)/3'
_atom_sites_solution_hydrogens     geom
_atom_sites_solution_primary     direct
_atom_sites_solution_secondary     difmap
_refine_ls_shift/su_max     0.000
_refine_ls_shift/su_mean     0.000
_refine_diff_density_max     4.395
_refine_diff_density_min     -1.450
_refine_ls_extinction_method     none
_refine_ls_extinction_coef     ?
loop_
    _atom_type_symbol
    _atom_type_description
    _atom_type_scat_dispersion_real
    _atom_type_scat_dispersion_imag
    _atom_type_scat_source
    'C' 'C' 0.0033 0.0016
                         'International Tables Vol C Tables 4.2.6.8 and 6.1.1.4'
    'H' 'H' 0.0000 0.0000
                         'International Tables Vol C Tables 4.2.6.8 and 6.1.1.4'
    'N' 'N' 0.0061 0.0033
                         'International Tables Vol C Tables 4.2.6.8 and 6.1.1.4'
    'O' 'O' 0.0106 0.0060
                         'International Tables Vol C Tables 4.2.6.8 and 6.1.1.4'
    'S' 'S' 0.1246 0.1234
                         'International Tables Vol C Tables 4.2.6.8 and 6.1.1.4'
    'Cl' 'Cl' 0.1484 0.1585
                         'International Tables Vol C Tables 4.2.6.8 and 6.1.1.4'
    'I' 'I' -0.4742 1.8119
                         'International Tables Vol C Tables 4.2.6.8 and 6.1.1.4'
    'Hg' 'Hg' -2.3894 9.2266
                         'International Tables Vol C Tables 4.2.6.8 and 6.1.1.4'
_computing_data_collection     'CrysAlis PRO (Agilent, 2013)'
_computing_cell_refinement     'CrysAlis PRO (Agilent, 2013)'
_computing_data_reduction     'CrysAlis PRO (Agilent, 2013)'
_computing_structure_solution     'SHELXS97 (Sheldrick, 2008)'
_computing_structure_refinement     'SHELXL97 (Sheldrick, 2008)'
_computing_molecular_graphics
;
ORTEP-3 for Windows (Farrugia, 2012) and DIAMOND (Brandenburg,
2006)
;
_computing_publication_material     'publCIF (Westrip, 2010)'
loop_
    _atom_site_type_symbol
    _atom_site_label
    _atom_site_fract_x
    _atom_site_fract_y
    _atom_site_fract_z
    _atom_site_U_iso_or_equiv
    _atom_site_adp_type
    _atom_site_calc_flag
    _atom_site_refinement_flags
    _atom_site_occupancy
    _atom_site_symmetry_multiplicity
    _atom_site_disorder_assembly
    _atom_site_disorder_group
    Hg Hg1 0.20510(6) 0.31203(6) 0.05498(4) 0.05488(18) Uani d . 1 1 . .
    Hg Hg2 0.86627(6) 0.16239(6) 0.39910(4) 0.05315(17) Uani d . 1 1 . .
    I I1 0.45868(12) 0.28767(13) -0.09397(7) 0.0740(3) Uani d . 1 1 . .
    I I2 0.03457(13) 0.49555(11) 0.15600(8) 0.0681(3) Uani d . 1 1 . .
    Cl Cl1 1.0870(4) 0.1770(4) 0.4659(3) 0.0679(10) Uani d . 1 1 . .
    S S1 0.7709(5) 0.4377(4) 0.5467(3) 0.0681(10) Uani d . 1 1 . .
    O O1 0.6835(13) 0.3252(12) 0.5397(10) 0.083(3) Uani d . 1 1 . .
    N N1 0.0365(11) 0.1207(10) 0.1108(6) 0.040(2) Uani d . 1 1 . .
    N N2 0.2980(10) 0.1073(11) 0.2044(7) 0.041(2) Uani d . 1 1 . .
    C C1 -0.0913(14) 0.1244(14) 0.0724(9) 0.047(3) Uani d . 1 1 . .
    H H1 -0.1221 0.2088 0.0207 0.057 Uiso calc R 1 1 . .
    C C2 -0.1844(13) 0.0080(15) 0.1050(9) 0.046(3) Uani d . 1 1 . .
    H H2 -0.2765 0.0153 0.0777 0.056 Uiso calc R 1 1 . .
    C C3 -0.1338(15) -0.1155(16) 0.1780(10) 0.054(3) Uani d . 1 1 . .
    H H3 -0.1900 -0.1963 0.2004 0.065 Uiso calc R 1 1 . .
    C C4 -0.0009(14) -0.1216(14) 0.2188(10) 0.052(3) Uani d . 1 1 . .
    H H4 0.0327 -0.2057 0.2698 0.063 Uiso calc R 1 1 . .
    C C5 0.0836(12) -0.0018(12) 0.1837(7) 0.036(2) Uani d . 1 1 . .
    C C6 0.2212(13) -0.0050(14) 0.2305(9) 0.046(3) Uani d . 1 1 . .
    H H6 0.2548 -0.0902 0.2806 0.056 Uiso calc R 1 1 . .
    C C7 0.4272(13) 0.1129(13) 0.2514(8) 0.039(2) Uani d . 1 1 . .
    C C8 0.4834(14) -0.0020(15) 0.3326(9) 0.048(3) Uani d . 1 1 . .
    H H8 0.4374 -0.0889 0.3593 0.058 Uiso calc R 1 1 . .
    C C9 0.6106(14) 0.0163(16) 0.3731(9) 0.054(3) Uani d . 1 1 . .
    H H9 0.6495 -0.0600 0.4272 0.065 Uiso calc R 1 1 . .
    C C10 0.6798(13) 0.1435(14) 0.3355(9) 0.043(3) Uani d . 1 1 . .
    C C11 0.6269(15) 0.2541(14) 0.2524(10) 0.050(3) Uani d . 1 1 . .
    H H11 0.6760 0.3393 0.2234 0.060 Uiso calc R 1 1 . .
    C C12 0.4978(16) 0.2369(13) 0.2117(10) 0.050(3) Uani d . 1 1 . .
    H H12 0.4605 0.3124 0.1565 0.060 Uiso calc R 1 1 . .
    C C13 0.632(2) 0.541(2) 0.6187(12) 0.092(6) Uani d . 1 1 . .
    H H13A 0.6148 0.4852 0.6922 0.138 Uiso calc R 1 1 . .
    H H13B 0.5322 0.5648 0.5934 0.138 Uiso calc R 1 1 . .
    H H13C 0.6752 0.6289 0.6096 0.138 Uiso calc R 1 1 . .
    C C14 0.774(2) 0.570(2) 0.4243(12) 0.093(6) Uani d . 1 1 . .
    H H14A 0.8405 0.5315 0.3709 0.140 Uiso calc R 1 1 . .
    H H14B 0.8175 0.6531 0.4245 0.140 Uiso calc R 1 1 . .
    H H14C 0.6665 0.5984 0.4098 0.140 Uiso calc R 1 1 . .
loop_
    _atom_site_aniso_label
    _atom_site_aniso_U_11
    _atom_site_aniso_U_22
    _atom_site_aniso_U_33
    _atom_site_aniso_U_12
    _atom_site_aniso_U_13
    _atom_site_aniso_U_23
    Hg1 0.0592(3) 0.0483(3) 0.0548(3) -0.0123(2) -0.0089(2) -0.0109(2)
    Hg2 0.0496(3) 0.0575(4) 0.0632(3) -0.0044(2) -0.0222(2) -0.0257(2)
    I1 0.0623(6) 0.0922(8) 0.0572(5) -0.0182(5) 0.0016(4) -0.0137(5)
    I2 0.0842(7) 0.0544(6) 0.0677(6) 0.0013(5) -0.0185(5) -0.0232(4)
    Cl1 0.062(2) 0.064(2) 0.090(2) -0.0103(17) -0.0408(18) -0.0204(19)
    S1 0.068(2) 0.056(2) 0.084(2) -0.0134(18) -0.0129(18) -0.0236(19)
    O1 0.079(7) 0.053(7) 0.118(9) -0.012(6) -0.014(6) -0.030(6)
    N1 0.043(5) 0.039(6) 0.036(4) -0.007(4) -0.008(4) -0.008(4)
    N2 0.033(5) 0.040(6) 0.047(5) -0.006(4) -0.006(4) -0.010(4)
    C1 0.043(6) 0.044(7) 0.051(6) -0.005(5) -0.005(5) -0.012(5)
    C2 0.037(6) 0.061(8) 0.058(7) -0.001(5) -0.003(5) -0.046(6)
    C3 0.048(7) 0.054(8) 0.066(8) -0.024(6) -0.005(6) -0.019(6)
    C4 0.050(7) 0.042(7) 0.064(8) -0.010(6) -0.013(6) -0.012(6)
    C5 0.041(6) 0.040(6) 0.033(5) -0.014(5) -0.001(4) -0.016(4)
    C6 0.046(6) 0.045(7) 0.047(6) -0.013(5) -0.012(5) -0.008(5)
    C7 0.040(6) 0.036(6) 0.044(6) -0.005(5) -0.004(4) -0.018(5)
    C8 0.048(7) 0.054(8) 0.044(6) -0.015(6) -0.008(5) -0.013(5)
    C9 0.046(7) 0.066(9) 0.048(6) 0.003(6) -0.017(5) -0.015(6)
    C10 0.042(6) 0.047(7) 0.050(6) -0.004(5) -0.014(5) -0.025(5)
    C11 0.052(7) 0.036(7) 0.065(7) -0.008(5) -0.016(6) -0.016(6)
    C12 0.070(8) 0.027(6) 0.059(7) -0.008(6) -0.031(6) -0.007(5)
    C13 0.119(15) 0.087(14) 0.063(9) -0.042(11) 0.027(9) -0.028(9)
    C14 0.131(15) 0.085(13) 0.071(10) -0.061(12) 0.014(9) -0.029(9)
_geom_special_details
;
All e.s.d.'s (except the e.s.d. in the dihedral angle between two l.s. planes)
are estimated using the full covariance matrix. The cell e.s.d.'s are taken
into account individually in the estimation of e.s.d.'s in distances, angles
and torsion angles; correlations between e.s.d.'s in cell parameters are only
used when they are defined by crystal symmetry. An approximate (isotropic)
treatment of cell e.s.d.'s is used for estimating e.s.d.'s involving l.s.
planes.
;
loop_
    _geom_bond_atom_site_label_1
    _geom_bond_atom_site_label_2
    _geom_bond_site_symmetry_2
    _geom_bond_distance
    _geom_bond_publ_flag
    Hg1 I1 . 2.6581(11) y
    Hg1 I2 . 2.6684(12) y
    Hg1 N1 . 2.395(9) y
    Hg1 N2 . 2.493(9) y
    Hg2 Cl1 . 2.330(3) y
    Hg2 C10 . 2.052(10) y
    S1 O1 . 1.485(11) ?
    S1 C14 . 1.734(16) ?
    S1 C13 . 1.766(19) ?
    N1 C1 . 1.310(14) ?
    N1 C5 . 1.340(13) ?
    N2 C6 . 1.293(14) ?
    N2 C7 . 1.421(13) ?
    C1 C2 . 1.405(17) ?
    C1 H1 . 0.9300 ?
    C2 C3 . 1.356(18) ?
    C2 H2 . 0.9300 ?
    C3 C4 . 1.363(16) ?
    C3 H3 . 0.9300 ?
    C4 C5 . 1.384(15) ?
    C4 H4 . 0.9300 ?
    C5 C6 . 1.458(14) ?
    C6 H6 . 0.9300 ?
    C7 C12 . 1.350(16) ?
    C7 C8 . 1.391(16) ?
    C8 C9 . 1.396(16) ?
    C8 H8 . 0.9300 ?
    C9 C10 . 1.370(18) ?
    C9 H9 . 0.9300 ?
    C10 C11 . 1.375(16) ?
    C11 C12 . 1.408(16) ?
    C11 H11 . 0.9300 ?
    C12 H12 . 0.9300 ?
    C13 H13A . 0.9600 ?
    C13 H13B . 0.9600 ?
    C13 H13C . 0.9600 ?
    C14 H14A . 0.9600 ?
    C14 H14B . 0.9600 ?
    C14 H14C . 0.9600 ?
loop_
    _geom_angle_atom_site_label_1
    _geom_angle_atom_site_label_2
    _geom_angle_atom_site_label_3
    _geom_angle_site_symmetry_1
    _geom_angle_site_symmetry_3
    _geom_angle
    _geom_angle_publ_flag
    N1 Hg1 N2 . . 69.6(3) ?
    N1 Hg1 I1 . . 114.5(2) ?
    N2 Hg1 I1 . . 98.0(2) ?
    N1 Hg1 I2 . . 102.0(2) ?
    N2 Hg1 I2 . . 101.1(2) ?
    I1 Hg1 I2 . . 142.80(4) ?
    C10 Hg2 Cl1 . . 177.0(4) ?
    O1 S1 C14 . . 103.7(8) ?
    O1 S1 C13 . . 107.2(8) ?
    C14 S1 C13 . . 96.1(9) ?
    C1 N1 C5 . . 118.4(9) ?
    C1 N1 Hg1 . . 125.4(7) ?
    C5 N1 Hg1 . . 116.1(6) ?
    C6 N2 C7 . . 124.2(9) ?
    C6 N2 Hg1 . . 112.9(7) ?
    C7 N2 Hg1 . . 122.8(7) ?
    N1 C1 C2 . . 123.7(11) ?
    N1 C1 H1 . . 118.1 ?
    C2 C1 H1 . . 118.1 ?
    C3 C2 C1 . . 117.0(11) ?
    C3 C2 H2 . . 121.5 ?
    C1 C2 H2 . . 121.5 ?
    C4 C3 C2 . . 120.2(11) ?
    C4 C3 H3 . . 119.9 ?
    C2 C3 H3 . . 119.9 ?
    C3 C4 C5 . . 119.6(11) ?
    C3 C4 H4 . . 120.2 ?
    C5 C4 H4 . . 120.2 ?
    N1 C5 C4 . . 121.1(10) ?
    N1 C5 C6 . . 118.9(9) ?
    C4 C5 C6 . . 119.9(10) ?
    N2 C6 C5 . . 121.9(10) ?
    N2 C6 H6 . . 119.1 ?
    C5 C6 H6 . . 119.1 ?
    C12 C7 C8 . . 120.1(10) ?
    C12 C7 N2 . . 116.4(10) ?
    C8 C7 N2 . . 123.4(10) ?
    C7 C8 C9 . . 118.4(11) ?
    C7 C8 H8 . . 120.8 ?
    C9 C8 H8 . . 120.8 ?
    C10 C9 C8 . . 121.9(11) ?
    C10 C9 H9 . . 119.1 ?
    C8 C9 H9 . . 119.1 ?
    C11 C10 C9 . . 119.0(10) ?
    C11 C10 Hg2 . . 121.3(9) ?
    C9 C10 Hg2 . . 119.7(8) ?
    C10 C11 C12 . . 119.4(11) ?
    C10 C11 H11 . . 120.3 ?
    C12 C11 H11 . . 120.3 ?
    C7 C12 C11 . . 121.2(11) ?
    C7 C12 H12 . . 119.4 ?
    C11 C12 H12 . . 119.4 ?
    S1 C13 H13A . . 109.5 ?
    S1 C13 H13B . . 109.5 ?
    H13A C13 H13B . . 109.5 ?
    S1 C13 H13C . . 109.5 ?
    H13A C13 H13C . . 109.5 ?
    H13B C13 H13C . . 109.5 ?
    S1 C14 H14A . . 109.5 ?
    S1 C14 H14B . . 109.5 ?
    H14A C14 H14B . . 109.5 ?
    S1 C14 H14C . . 109.5 ?
    H14A C14 H14C . . 109.5 ?
    H14B C14 H14C . . 109.5 ?
loop_
    _geom_torsion_atom_site_label_1
    _geom_torsion_atom_site_label_2
    _geom_torsion_atom_site_label_3
    _geom_torsion_atom_site_label_4
    _geom_torsion_site_symmetry_1
    _geom_torsion_site_symmetry_2
    _geom_torsion_site_symmetry_3
    _geom_torsion_site_symmetry_4
    _geom_torsion
    _geom_torsion_publ_flag
    N2 Hg1 N1 C1 . . . . 177.0(10) ?
    I1 Hg1 N1 C1 . . . . -93.4(10) ?
    I2 Hg1 N1 C1 . . . . 79.5(10) ?
    N2 Hg1 N1 C5 . . . . -6.4(7) ?
    I1 Hg1 N1 C5 . . . . 83.2(8) ?
    I2 Hg1 N1 C5 . . . . -103.9(8) ?
    N1 Hg1 N2 C6 . . . . 6.6(8) ?
    I1 Hg1 N2 C6 . . . . -106.7(8) ?
    I2 Hg1 N2 C6 . . . . 105.4(8) ?
    N1 Hg1 N2 C7 . . . . -176.3(9) ?
    I1 Hg1 N2 C7 . . . . 70.4(8) ?
    I2 Hg1 N2 C7 . . . . -77.5(8) ?
    C5 N1 C1 C2 . . . . 1.4(18) ?
    Hg1 N1 C1 C2 . . . . 177.9(9) ?
    N1 C1 C2 C3 . . . . -2.0(19) ?
    C1 C2 C3 C4 . . . . 1.8(19) ?
    C1 N1 C5 C4 . . . . -0.6(17) ?
    Hg1 N1 C5 C4 . . . . -177.4(9) ?
    C1 N1 C5 C6 . . . . -177.2(11) ?
    Hg1 N1 C5 C6 . . . . 5.9(13) ?
    C3 C4 C5 N1 . . . . 0.5(19) ?
    C3 C4 C5 C6 . . . . 177.1(12) ?
    C7 N2 C6 C5 . . . . 176.5(10) ?
    Hg1 N2 C6 C5 . . . . -6.5(15) ?
    N1 C5 C6 N2 . . . . 0.7(18) ?
    C4 C5 C6 N2 . . . . -176.0(12) ?
    C6 N2 C7 C12 . . . . 177.5(12) ?
    Hg1 N2 C7 C12 . . . . 0.8(15) ?
    C6 N2 C7 C8 . . . . -1.3(18) ?
    Hg1 N2 C7 C8 . . . . -178.0(9) ?
    C12 C7 C8 C9 . . . . 1.7(19) ?
    N2 C7 C8 C9 . . . . -179.6(11) ?
    C8 C9 C10 Hg2 . . . . 180.0(10) ?
    Hg2 C10 C11 C12 . . . . -179.5(10) ?
    N2 C7 C12 C11 . . . . -180.0(12) ?
loop_
    _geom_hbond_atom_site_label_D
    _geom_hbond_atom_site_label_H
    _geom_hbond_atom_site_label_A
    _geom_hbond_site_symmetry_A
    _geom_hbond_distance_DH
    _geom_hbond_distance_HA
    _geom_hbond_distance_DA
    _geom_hbond_angle_DHA
    C8 H8 O1 2_656 0.93 2.54 3.458(18) 171
    C9 H9 Cl1 2_756 0.93 2.83 3.625(13) 145
    C13 H13C Cl1 2_766 0.96 2.83 3.721(19) 155
