# Supplementary material for: (2-{[4-(Chlorido­mercur­yl)phen­yl]imino­meth­yl}pyridine-κ2 N,N′)di­iodido­mercury(II) dimethyl sulfoxide monosolvate
Source: Acta Crystallogr Sect E Struct Rep Online. 2013 Nov 6;69(Pt 12):m633–4. doi: 10.1107/S1600536813029693 (PMC3884979; doi:10.1107/S1600536813029693)
Supplement: Supplementary file 2 [file e-69-0m633-Isup2.hkl]

# 
# h,k,l, Fc-squared, Fo-squared, sigma(Fo-squared) and status flag 
# 
data_I
_shelx_title '  P-1' 
_shelx_refln_list_code          4 
_shelx_F_calc_maximum      402.05 
_exptl_crystal_F_000       840.00 
_reflns_d_resolution_high  0.7682 
 
loop_ 
 _symmetry_equiv_pos_as_xyz 
 'x, y, z' 
 '-x, -y, -z' 
 
_cell_length_a     8.5795 
_cell_length_b     9.8373 
_cell_length_c    13.6999 
_cell_angle_alpha  70.030 
_cell_angle_beta   76.779 
_cell_angle_gamma  79.362 
 
_shelx_F_squared_multiplier     1.000 
 
loop_ 
 _refln_index_h 
 _refln_index_k 
 _refln_index_l 
 _refln_F_squared_calc 
 _refln_F_squared_meas 
 _refln_F_squared_sigma 
 _refln_observed_status 
   2   0   0      325.93      396.70     56.24 o 
   3   0   0    30401.38    29628.46    674.56 o 
   4   0   0      153.35      102.68     49.45 o 
   5   0   0     1035.12      945.90    139.80 o 
   6   0   0      725.13     1015.09    164.88 o 
   7   0   0        2.04       29.24     55.40 o 
   8   0   0        9.70       18.83     80.07 o 
   9   0   0      882.48      903.62    197.86 o 
  10   0   0        0.06      202.61    132.62 o 
 -10   1   0      254.86      223.23    124.37 o 
  -9   1   0     1114.50     1483.56    268.29 o 
  -8   1   0      490.13      315.84    113.09 o 
  -7   1   0     8049.14     8402.17    524.02 o 
  -6   1   0     4612.17     3828.56    372.91 o 
  -5   1   0     2032.10     2454.84    226.28 o 
  -4   1   0    46123.91    42716.14    988.86 o 
  -3   1   0    12435.63    11777.57    416.87 o 
  -2   1   0     4449.57     3891.12    144.49 o 
  -1   1   0     2476.17     2611.63    140.90 o 
   1   1   0     4380.80     5971.76    157.86 o 
   2   1   0     1975.79     2583.02     80.47 o 
   3   1   0      174.84      269.25     34.78 o 
   4   1   0      129.62      302.63     42.26 o 
   5   1   0    42464.22    40085.64   1036.48 o 
   6   1   0     4629.98     5123.31    352.11 o 
   7   1   0      315.00      334.16    107.19 o 
   8   1   0     5975.39     5706.39    329.90 o 
   9   1   0      968.71      977.44    196.05 o 
  10   1   0      165.92      295.38    135.62 o 
 -10   2   0      213.35      110.81    108.19 o 
  -9   2   0     1079.18     1328.07    249.81 o 
  -8   2   0      101.90       85.33     69.60 o 
  -7   2   0       36.18       70.86     28.30 o 
  -6   2   0      211.72      167.02     73.53 o 
  -5   2   0     2955.75     3437.99    206.42 o 
  -4   2   0    17553.92    15891.86    422.32 o 
  -3   2   0    20534.68    19381.51   1061.77 o 
  -2   2   0     3741.24     3716.98    109.22 o 
  -1   2   0     5612.39     5833.66    291.74 o 
   0   2   0    12018.08    10397.96    285.10 o 
   1   2   0    62559.53    64283.75    593.91 o 
   2   2   0    35966.43    37181.00    721.84 o 
   3   2   0    40506.10    39021.55    401.22 o 
   4   2   0     5709.90     5605.74    114.77 o 
   5   2   0     1065.83      926.14     44.75 o 
   6   2   0     1349.05     1491.49    112.87 o 
   7   2   0      107.93       76.04     63.33 o 
   8   2   0       17.58       63.21     40.22 o 
   9   2   0       59.22      130.53     42.28 o 
  10   2   0      172.43       39.69     44.49 o 
 -10   3   0      290.49      256.75    119.26 o 
  -9   3   0       29.12       41.84    110.77 o 
  -8   3   0      450.53      552.38    164.20 o 
  -7   3   0     5430.59     5567.46    454.86 o 
  -6   3   0       71.34       92.66     74.99 o 
  -5   3   0     2226.73     1954.32    166.13 o 
  -4   3   0    24454.77    23749.29    561.80 o 
  -3   3   0     2663.50     2485.00    107.06 o 
  -2   3   0    18207.05    18232.63    327.89 o 
  -1   3   0    66603.96    61295.03    839.00 o 
   0   3   0     4202.03     3376.16    169.89 o 
   1   3   0    20173.54    21812.65    311.81 o 
   2   3   0     8571.55     8297.88    178.98 o 
   3   3   0     6429.50     7136.80    155.95 o 
   4   3   0     1451.56     1655.97     98.10 o 
   5   3   0    15373.13    13984.72    256.19 o 
   6   3   0      195.83      215.02     40.03 o 
   7   3   0     3725.96     3710.84    168.52 o 
   8   3   0     7324.65     8774.68    353.63 o 
   9   3   0       78.38       49.70     43.33 o 
  10   3   0      434.52      519.70    103.81 o 
  -9   4   0        4.55      -56.40    113.92 o 
  -8   4   0      714.64      553.52    171.34 o 
  -7   4   0      266.17      202.13    105.75 o 
  -6   4   0      167.82      204.22    104.29 o 
  -5   4   0      491.81      244.35     39.90 o 
  -4   4   0     1081.68      822.76     63.61 o 
  -3   4   0      735.47      701.31     68.28 o 
  -2   4   0    30599.13    28718.50    437.79 o 
  -1   4   0    17692.24    18324.65    379.63 o 
   0   4   0      962.35      635.64     59.94 o 
   1   4   0    43957.14    45417.05    490.13 o 
   2   4   0      564.68      442.21     35.32 o 
   3   4   0     3187.66     2892.88    106.76 o 
   4   4   0    48614.13    50304.10    667.24 o 
   5   4   0     1559.21     1793.38    100.22 o 
   6   4   0       58.19       48.78     20.53 o 
   7   4   0     2849.83     2611.09    101.00 o 
   8   4   0       25.44       43.78     38.92 o 
   9   4   0      236.07      165.33     45.87 o 
  10   4   0      306.82      473.07    109.18 o 
  -9   5   0      164.18      252.39    149.48 o 
  -8   5   0     1290.99     1592.89    298.49 o 
  -7   5   0      179.22      468.02    166.22 o 
  -6   5   0     3883.46     3689.31    407.01 o 
  -5   5   0     8537.30     7220.10    206.41 o 
  -4   5   0     4482.92     4362.46    182.88 o 
  -3   5   0     3100.58     3098.48    162.33 o 
  -2   5   0      683.97      633.48    104.80 o 
  -1   5   0       78.96       75.89     26.97 o 
   0   5   0    19128.10    20674.40    516.48 o 
   1   5   0      744.47      525.19     51.53 o 
   2   5   0     2863.47     2723.46    178.63 o 
   3   5   0     4097.48     3983.73    162.51 o 
   4   5   0     9323.52     9584.57    270.37 o 
   5   5   0      638.86      753.09     96.46 o 
   6   5   0     3321.29     3065.22    131.86 o 
   7   5   0      865.93      798.54     69.76 o 
   8   5   0      348.45      267.83     62.65 o 
   9   5   0     1751.88     1905.64    199.84 o 
  10   5   0      279.53      273.76     87.38 o 
  -8   6   0      178.83       -7.28     65.71 o 
  -7   6   0      117.54      156.89    114.63 o 
  -6   6   0        4.17       91.33     75.04 o 
  -5   6   0      228.09      250.23     43.86 o 
  -4   6   0      277.78      272.13     52.64 o 
  -3   6   0     1218.91     1210.65    144.12 o 
  -2   6   0       83.25       89.09     41.81 o 
  -1   6   0     4374.49     4962.12    212.51 o 
   0   6   0    28264.01    29765.24    728.30 o 
   1   6   0    28842.33    27307.96    774.42 o 
   2   6   0      221.60      205.32     47.59 o 
   3   6   0     3894.85     3836.71    262.67 o 
   4   6   0     8447.40     7977.73    374.52 o 
   5   6   0     2394.22     2156.63    129.32 o 
   6   6   0     1397.37     1762.66    133.90 o 
   7   6   0     1135.78     1310.27    123.11 o 
   8   6   0      184.76      154.99     68.99 o 
   9   6   0       23.43       25.39     39.05 o 
  -8   7   0       97.04      219.25    113.16 o 
  -7   7   0      183.76       78.64    130.94 o 
  -6   7   0     1582.68     1864.32    330.61 o 
  -5   7   0      419.95      251.60     69.75 o 
  -4   7   0     1519.04     1337.44    113.26 o 
  -3   7   0     9957.14     9591.05    412.72 o 
  -2   7   0     1685.10     1609.39    147.75 o 
  -1   7   0       37.47      128.04     98.45 o 
   0   7   0     5658.32     4504.75    511.84 o 
   1   7   0     1372.85     1470.63    116.94 o 
   2   7   0     1465.01     1106.79    217.85 o 
   3   7   0     1846.48     1480.95    120.45 o 
   4   7   0      195.06      180.32    153.55 o 
   5   7   0     1293.50     1238.78    131.48 o 
   6   7   0     3614.12     3609.41    247.37 o 
   7   7   0      233.08      243.98     60.88 o 
   8   7   0      975.58      828.28    120.05 o 
   9   7   0     1664.91     1812.07    168.67 o 
  -7   8   0      187.78      118.10     99.44 o 
  -6   8   0      177.34       63.37     80.22 o 
  -5   8   0      156.45      187.10     67.32 o 
  -4   8   0        8.88      -35.10     51.08 o 
  -3   8   0     1448.89     1684.44    222.68 o 
  -2   8   0      569.62      513.45    114.93 o 
  -1   8   0      561.18     1018.55    180.47 o 
   0   8   0     1037.18     1116.33    255.31 o 
   1   8   0     1143.24     1146.34    257.04 o 
   2   8   0    13216.26    12850.80    821.74 o 
   3   8   0     6375.44     5923.94    494.43 o 
   4   8   0       27.13      198.82    115.74 o 
   5   8   0     3949.13     3869.24    414.56 o 
   6   8   0       85.35       -5.69     76.82 o 
   7   8   0       66.18       71.11    163.51 o 
   8   8   0      630.52      745.23    107.13 o 
  -6   9   0      112.80      116.02    107.85 o 
  -5   9   0      236.19      176.74    121.74 o 
  -4   9   0     1563.00     1607.84    168.94 o 
  -3   9   0      150.96      146.98     91.77 o 
  -2   9   0     2219.23     3114.14    263.39 o 
  -1   9   0     4574.87     5822.03    664.40 o 
   0   9   0      683.20      679.65    239.50 o 
   1   9   0      264.12       28.34    128.49 o 
   2   9   0      198.32      -36.23    107.97 o 
   3   9   0       77.65       58.11     67.37 o 
   4   9   0       80.19      239.93    174.58 o 
   5   9   0      533.61      347.66    154.17 o 
   6   9   0       57.13       31.68     67.53 o 
   7   9   0      275.61      426.82    105.93 o 
   8   9   0      728.22      806.89    154.64 o 
  -4  10   0       67.33        3.44     48.22 o 
  -3  10   0        0.85       74.14     87.41 o 
  -2  10   0      547.89      722.95    136.18 o 
  -1  10   0      847.19      841.24    282.39 o 
   0  10   0      592.32      853.00    272.77 o 
   1  10   0      327.92      532.69    201.36 o 
   2  10   0      548.33      489.71    107.39 o 
   3  10   0      105.81       68.36     47.32 o 
   4  10   0     2487.84     2038.38    369.49 o 
   5  10   0     1409.51     1423.28    300.40 o 
   6  10   0       47.50     -107.43    107.43 o 
   7  10   0      261.61      247.32     93.05 o 
  -3  11   0       16.10       78.39     54.76 o 
  -2  11   0      384.45      326.87    132.89 o 
  -1  11   0      148.71      -52.54    143.68 o 
   0  11   0      429.96      302.69    198.26 o 
   1  11   0     1549.81     1600.81    385.09 o 
   2  11   0       68.01       25.19     67.53 o 
   3  11   0       12.09       46.60    104.33 o 
   4  11   0       11.40       91.80    107.35 o 
   5  11   0      271.31      187.19     88.94 o 
   1  12   0      733.27     1226.27    359.02 o 
   2  12   0       83.01       72.48    115.11 o 
  -4 -11   1      141.69      403.79    187.48 o 
  -3 -11   1      636.28      548.93    216.98 o 
  -2 -11   1       80.32     -152.50    152.50 o 
  -1 -11   1      460.31      436.99    119.40 o 
   0 -11   1      937.25     1406.49    356.80 o 
   1 -11   1      108.66       24.08     95.73 o 
   2 -11   1       20.36      -82.71     89.04 o 
  -6 -10   1      213.44      297.13    155.09 o 
  -5 -10   1      121.62      131.53    126.99 o 
  -4 -10   1      532.27      321.19    207.88 o 
  -3 -10   1        3.62     -115.27    115.27 o 
  -2 -10   1        2.13      -22.19     47.35 o 
  -1 -10   1      135.81       62.62    133.02 o 
   0 -10   1     1736.93     1534.44    345.32 o 
   1 -10   1        1.06        0.49    141.84 o 
   2 -10   1      712.49      852.02    189.14 o 
   3 -10   1     1293.87     1336.29    148.21 o 
   4 -10   1        0.27      -46.89     46.89 o 
  -7  -9   1      293.15      307.49    131.46 o 
  -6  -9   1      124.34      117.53    105.66 o 
  -5  -9   1      127.97      131.52     69.49 o 
  -4  -9   1     6078.88     5485.61    555.55 o 
  -3  -9   1     1736.12     1579.00    160.80 o 
  -2  -9   1      108.93       77.97    132.46 o 
  -1  -9   1     4361.23     4650.86    560.40 o 
   0  -9   1      552.71      560.75    175.24 o 
   1  -9   1      638.46     1022.82    286.09 o 
   2  -9   1      299.33      237.48     78.16 o 
   3  -9   1        1.56       58.30     63.70 o 
   4  -9   1       61.04      -52.40     52.40 o 
   5  -9   1       35.22      -10.91    147.13 o 
   6  -9   1       28.34     -101.74    143.73 o 
  -8  -8   1     1000.46     1097.32    132.76 o 
  -7  -8   1      946.61      944.39    115.46 o 
  -6  -8   1      134.54      120.43     78.44 o 
  -5  -8   1      304.22        4.14     71.28 o 
  -4  -8   1       40.65      216.61    128.68 o 
  -3  -8   1      645.17      589.26     91.40 o 
  -2  -8   1      139.18      170.55    215.03 o 
  -1  -8   1      147.42      -48.91    144.52 o 
   0  -8   1       14.53      -17.05    106.81 o 
   1  -8   1     4364.58     3682.14    444.37 o 
   2  -8   1     1211.29     1534.65    186.30 o 
   3  -8   1       64.78       35.55     54.07 o 
   4  -8   1     3651.80     3420.51    273.57 o 
   5  -8   1     2230.28     2201.40    186.78 o 
   6  -8   1      153.52      162.77    117.67 o 
   7  -8   1      104.46      158.97    127.72 o 
  -9  -7   1        1.36       33.38     49.90 o 
  -8  -7   1      108.67      149.65     52.29 o 
  -7  -7   1      751.96      823.03    103.34 o 
  -6  -7   1       38.35       70.39     39.27 o 
  -5  -7   1      951.32      879.41     87.70 o 
  -4  -7   1     2625.56     2175.35    176.69 o 
  -3  -7   1     3068.22     2646.06    238.50 o 
  -2  -7   1     6821.15     6813.74    301.89 o 
  -1  -7   1     8748.39     8611.05    643.83 o 
   0  -7   1      747.14      499.46    103.02 o 
   1  -7   1     5692.13     6765.72    423.59 o 
   2  -7   1     1567.08     1953.01    607.31 o 
   3  -7   1      254.79      291.33     64.37 o 
   4  -7   1      311.88      272.64     51.21 o 
   5  -7   1       21.76        4.39     37.56 o 
   6  -7   1        1.11      -31.17     91.72 o 
   7  -7   1        6.28      -84.33     84.33 o 
  -9  -6   1       41.74       -0.90     53.52 o 
  -8  -6   1     2474.14     2684.32    188.31 o 
  -7  -6   1       11.87      -23.39     38.20 o 
  -6  -6   1     1927.12     1870.90    113.44 o 
  -5  -6   1    13871.62    13629.75    438.45 o 
  -4  -6   1     1104.70     1139.26     98.93 o 
  -3  -6   1      119.68      115.67     79.98 o 
  -2  -6   1      152.88       85.96     31.33 o 
  -1  -6   1     2159.01     2549.67    170.11 o 
   0  -6   1       58.78       49.96     28.12 o 
   1  -6   1     7066.24     8647.57    285.31 o 
   2  -6   1      277.25      265.92     53.48 o 
   3  -6   1      905.78      813.81     99.13 o 
   4  -6   1     7555.08     6821.19    284.94 o 
   5  -6   1       49.66       63.96     50.00 o 
   6  -6   1     2248.48     2191.56    343.44 o 
   7  -6   1     2651.35     2508.12    371.20 o 
   8  -6   1        6.85      102.01    130.95 o 
 -10  -5   1        4.67       71.73     56.68 o 
  -9  -5   1      233.45      372.40     89.66 o 
  -8  -5   1        5.63       64.20     47.13 o 
  -7  -5   1        2.93       16.96     36.15 o 
  -6  -5   1     2161.30     2256.13    166.79 o 
  -5  -5   1     4963.17     4769.80    197.64 o 
  -4  -5   1     1868.10     1786.11    104.21 o 
  -3  -5   1    16234.12    17036.05    419.36 o 
  -2  -5   1     2281.52     2469.83    110.02 o 
  -1  -5   1     2485.25     2214.35    140.89 o 
   0  -5   1    56751.38    56501.58   2045.17 o 
   1  -5   1     7671.31     8110.47    277.83 o 
   2  -5   1       24.66       89.22     33.65 o 
   3  -5   1     9533.10     9030.74    260.79 o 
   4  -5   1     1079.90     1158.93     83.57 o 
   5  -5   1      704.63      689.97    114.67 o 
   6  -5   1      938.29     1089.72    241.28 o 
   7  -5   1       93.00       46.39     76.46 o 
   8  -5   1       16.86      192.19    110.40 o 
   9  -5   1      437.76      618.34    208.74 o 
 -10  -4   1      490.57      320.18     94.43 o 
  -9  -4   1     1711.78     1907.05    176.35 o 
  -8  -4   1     1373.73     1560.95    229.36 o 
  -7  -4   1     2879.41     2683.67    174.27 o 
  -6  -4   1     1997.25     1465.56    107.20 o 
  -5  -4   1     1495.50     1692.63     91.11 o 
  -4  -4   1    15661.17    15531.28    436.98 o 
  -3  -4   1     3032.73     2707.19    102.58 o 
  -2  -4   1     6027.72     5705.55    134.66 o 
  -1  -4   1        6.18        7.55     21.98 o 
   0  -4   1     4256.40     3764.15     98.98 o 
   1  -4   1     3377.19     4082.16    173.24 o 
   2  -4   1    13292.83    13534.73    316.93 o 
   3  -4   1     5867.92     5658.52    162.80 o 
   4  -4   1     2795.85     2510.54    112.18 o 
   5  -4   1     6357.96     6168.95    458.26 o 
   6  -4   1     2056.71     1638.04    248.70 o 
   7  -4   1      209.68      360.80    138.29 o 
   8  -4   1     1984.10     2677.06    357.96 o 
   9  -4   1     1006.27     1019.32    241.56 o 
 -10  -3   1       20.40      -95.36     95.36 o 
  -9  -3   1      450.68      576.55    150.42 o 
  -8  -3   1     1180.63     1208.46    128.70 o 
  -7  -3   1       19.66       45.70     18.84 o 
  -6  -3   1      387.33      409.44     37.37 o 
  -5  -3   1     1955.15     2246.82     83.45 o 
  -4  -3   1    17877.14    16831.66    423.01 o 
  -3  -3   1    43849.01    47099.31    669.81 o 
  -2  -3   1       42.34      158.25     37.47 o 
  -1  -3   1    12123.13    13324.97    189.29 o 
   0  -3   1    50681.64    48793.98    481.74 o 
   1  -3   1     7777.75     6988.82    197.62 o 
   2  -3   1    15557.62    16544.79    308.73 o 
   3  -3   1    18803.70    17559.61    285.03 o 
   4  -3   1     2022.13     2018.25    132.36 o 
   5  -3   1     1853.51     1602.13    155.23 o 
   6  -3   1     1157.99     1272.04    205.61 o 
   7  -3   1      372.34      246.13    109.35 o 
   8  -3   1      426.66      372.56    142.41 o 
   9  -3   1      477.39      578.44    190.94 o 
  10  -3   1       45.65       13.24     62.83 o 
 -10  -2   1      560.22      517.47    101.87 o 
  -9  -2   1      390.93      394.53     79.38 o 
  -8  -2   1       29.00       11.21     20.08 o 
  -7  -2   1    12594.56    13848.34    635.83 o 
  -6  -2   1     2337.98     2393.14    117.99 o 
  -5  -2   1       69.60       86.00     15.87 o 
  -4  -2   1    22394.98    21003.32    279.92 o 
  -3  -2   1     6318.40     5859.54    102.81 o 
  -2  -2   1     3783.49     4005.76     85.05 o 
  -1  -2   1    48965.57    51318.22    511.68 o 
   0  -2   1      469.64      385.96     33.55 o 
   1  -2   1     3899.41     3739.85     95.74 o 
   2  -2   1     9743.48     9046.84    145.19 o 
   3  -2   1     1173.40     1060.34     63.68 o 
   4  -2   1     9497.89    10139.87    336.13 o 
   5  -2   1    39902.59    37934.06    616.22 o 
   6  -2   1     1339.03     1249.60    197.08 o 
   7  -2   1      891.92      966.55    186.30 o 
   8  -2   1     3900.22     4256.97    411.52 o 
   9  -2   1        4.70       25.94     68.38 o 
  10  -2   1      102.79       71.70     85.52 o 
 -10  -1   1      306.08      297.49    127.14 o 
  -9  -1   1      745.48      999.27    206.47 o 
  -8  -1   1      211.75      170.83     25.02 o 
  -7  -1   1     1702.62     1828.60    115.51 o 
  -6  -1   1       58.89       79.92     28.71 o 
  -5  -1   1       91.05      383.55     84.74 o 
  -4  -1   1     6003.99     5756.26    117.58 o 
  -3  -1   1      391.99      351.99     24.86 o 
  -2  -1   1    76051.75    75486.13    619.41 o 
  -1  -1   1    70695.82    77155.84    905.96 o 
   0  -1   1      538.47      619.76     40.59 o 
   1  -1   1    86281.91    92190.24    928.26 o 
   2  -1   1     2946.68     2399.39     57.70 o 
   3  -1   1     1386.76     1333.73     95.42 o 
   4  -1   1    22685.08    23013.62    514.24 o 
   5  -1   1      635.96      765.12     97.59 o 
   6  -1   1       13.72        4.21     51.05 o 
   7  -1   1      843.43      613.08    145.54 o 
   8  -1   1       56.07       78.00    102.16 o 
   9  -1   1      536.78      373.94    145.73 o 
  10  -1   1      952.46     1017.78    233.54 o 
 -10   0   1      136.51      185.74    118.68 o 
  -9   0   1      203.30      151.93     98.97 o 
  -8   0   1     3006.67     3204.67    341.86 o 
  -7   0   1     1408.57     1535.28    215.94 o 
  -6   0   1     9284.23     9394.84    497.42 o 
  -5   0   1    29014.28    26085.36    334.06 o 
  -4   0   1    41314.96    41310.65    361.94 o 
  -3   0   1     6940.36     7034.98    106.83 o 
  -2   0   1     1693.31     2039.55     43.72 o 
  -1   0   1     1997.97     1995.77     66.61 o 
   2   0   1     2160.34     1781.95    114.80 o 
   3   0   1     1520.96     1488.37    130.64 o 
   4   0   1    12814.85    11818.23    436.30 o 
   5   0   1     1137.95      952.47    138.74 o 
   6   0   1     8673.70     9091.30    473.02 o 
   7   0   1     7119.10     7548.20    471.94 o 
   8   0   1     3190.63     3492.21    354.33 o 
   9   0   1      997.47     1071.17    214.36 o 
  10   0   1      313.41      586.40    175.21 o 
 -10   1   1       11.30      182.68    136.59 o 
  -9   1   1       34.35      129.45    100.23 o 
  -8   1   1     2053.79     2324.91    308.37 o 
  -7   1   1       55.90       10.58     73.15 o 
  -6   1   1     3459.21     3607.60    209.58 o 
  -5   1   1       30.65        2.57     17.66 o 
  -4   1   1     5582.80     5188.50    401.73 o 
  -3   1   1     1678.80     1618.80    149.91 o 
  -2   1   1     1369.28     1532.95    127.96 o 
  -1   1   1       15.77       69.76     28.83 o 
   1   1   1    97835.59   101383.99   1346.28 o 
   2   1   1       66.62      351.79     45.32 o 
   3   1   1    17901.44    19822.77    266.66 o 
   4   1   1    56272.77    54449.77    698.32 o 
   5   1   1      294.19      180.56     32.00 o 
   6   1   1       91.67       45.72     21.17 o 
   7   1   1     1510.94     1641.60    239.12 o 
   8   1   1      259.20      245.94     58.81 o 
   9   1   1       88.14      -25.53     69.34 o 
  10   1   1      113.05       39.64     63.08 o 
 -10   2   1      205.77      196.13    136.05 o 
  -9   2   1      952.48      930.82    214.86 o 
  -8   2   1     2522.71     2471.02    320.41 o 
  -7   2   1       16.31       16.73     26.60 o 
  -6   2   1     5650.00     5315.59    220.33 o 
  -5   2   1     2516.64     2076.54    159.61 o 
  -4   2   1     2320.49     1732.39    133.19 o 
  -3   2   1    70724.55    72334.80    975.28 o 
  -2   2   1     9612.86     9708.32    388.85 o 
  -1   2   1    19882.78    18720.16    558.52 o 
   0   2   1    24148.84    21652.42    600.18 o 
   1   2   1    22664.57    24978.94    425.67 o 
   2   2   1       95.36      107.08     43.45 o 
   3   2   1     1262.53     1506.98     53.11 o 
   4   2   1    11084.21    10542.99    154.12 o 
   5   2   1     1871.32     1918.66     72.18 o 
   6   2   1    10433.40     9730.55    197.45 o 
   7   2   1      421.35      470.67     42.50 o 
   8   2   1     1800.49     1683.19     99.53 o 
   9   2   1     6104.49     7101.73    353.70 o 
  10   2   1      280.05      253.94     77.73 o 
 -10   3   1      236.16      332.02    157.29 o 
  -9   3   1      540.79      581.31    184.78 o 
  -8   3   1      236.81      223.03     98.29 o 
  -7   3   1     2596.83     2756.25    335.35 o 
  -6   3   1      374.89      453.10    134.26 o 
  -5   3   1     3277.05     3098.18    209.25 o 
  -4   3   1     1462.75     1316.10    124.37 o 
  -3   3   1    44549.82    41908.50   1200.63 o 
  -2   3   1     1751.04     2099.22    143.75 o 
  -1   3   1     9647.46    10126.20    618.75 o 
   0   3   1    42087.38    41535.39   1026.93 o 
   1   3   1      911.52      672.87     62.65 o 
   2   3   1    65634.48    63750.80    653.17 o 
   3   3   1    28944.12    29612.84    487.45 o 
   4   3   1     2923.89     3012.68     98.23 o 
   5   3   1    19423.57    19310.69    317.68 o 
   6   3   1     1496.62     1388.27    139.01 o 
   7   3   1     1026.56      917.06     82.01 o 
   8   3   1        9.41        0.93     34.89 o 
   9   3   1      366.28      379.43     92.94 o 
  10   3   1       58.92        8.95     41.61 o 
  -9   4   1       36.94      -54.10    103.17 o 
  -8   4   1        3.43       12.88     94.87 o 
  -7   4   1     4508.15     4616.13    452.72 o 
  -6   4   1     4539.21     4841.99    430.52 o 
  -5   4   1        4.20        9.23     12.85 o 
  -4   4   1     4452.79     3922.01    153.92 o 
  -3   4   1     3712.28     3746.46    344.35 o 
  -2   4   1    17050.92    17587.00   1110.17 o 
  -1   4   1    18700.00    19260.63    777.73 o 
   0   4   1    26704.88    23034.84   1382.83 o 
   1   4   1     2827.43     3159.53    262.70 o 
   2   4   1     1831.74     2085.43    119.87 o 
   3   4   1     2080.83     2543.21    101.12 o 
   4   4   1      491.07      478.66     34.72 o 
   5   4   1    15331.86    14917.31    268.55 o 
   6   4   1     1892.43     1612.89     77.01 o 
   7   4   1      278.35      272.54     28.40 o 
   8   4   1     3609.58     3665.78    193.74 o 
   9   4   1     1045.85     1290.16    124.96 o 
  10   4   1      436.64      559.78     92.06 o 
  -9   5   1      129.55      161.01    134.69 o 
  -8   5   1       95.42       96.59    124.84 o 
  -7   5   1      333.06      550.86    182.35 o 
  -6   5   1       81.36      325.28    151.08 o 
  -5   5   1        0.25       13.29     21.73 o 
  -4   5   1     1730.84     1680.30    180.69 o 
  -3   5   1       52.59       14.82     27.65 o 
  -2   5   1    14628.72    16006.25    447.48 o 
  -1   5   1    18069.12    17535.36    873.18 o 
   0   5   1    16822.98    18282.43    479.11 o 
   1   5   1     9921.79    10168.57    309.92 o 
   2   5   1    10693.60    10208.90    252.10 o 
   3   5   1      702.84      543.87     40.81 o 
   4   5   1     5714.10     5378.32    168.90 o 
   5   5   1    14479.01    14745.20    570.66 o 
   6   5   1      362.80      390.09     65.22 o 
   7   5   1     1666.38     1534.16     91.17 o 
   8   5   1     2242.09     2547.80    175.08 o 
   9   5   1        4.49       49.96    173.29 o 
  10   5   1      214.26      167.15    122.40 o 
  -8   6   1      272.86      463.08    187.46 o 
  -7   6   1      817.31      729.66    229.21 o 
  -6   6   1      558.16      686.78    185.74 o 
  -5   6   1     6619.54     5660.58    272.25 o 
  -4   6   1    12335.12    11825.22    793.36 o 
  -3   6   1      828.79     1080.52    105.97 o 
  -2   6   1     7026.15     6571.47    303.41 o 
  -1   6   1     2370.17     2076.34    148.34 o 
   0   6   1      547.79      516.55     66.54 o 
   1   6   1    13363.26    11993.27    298.92 o 
   2   6   1      331.27      508.28     56.14 o 
   3   6   1      381.50      338.15     52.45 o 
   4   6   1       81.80       21.35     30.97 o 
   5   6   1     5038.21     4346.00    188.05 o 
   6   6   1     1725.85     1539.52    126.82 o 
   7   6   1     2614.23     2538.82    169.99 o 
   8   6   1     2007.69     2147.13    165.33 o 
   9   6   1       80.59       -8.69     44.81 o 
  10   6   1      920.71      985.78    157.94 o 
  -8   7   1      724.39      778.46    239.48 o 
  -7   7   1      456.83      247.93    144.67 o 
  -6   7   1        5.73       61.34     99.07 o 
  -5   7   1       50.26       -2.78     37.40 o 
  -4   7   1      221.19       50.74     40.55 o 
  -3   7   1     1341.53     1467.76    157.44 o 
  -2   7   1      969.14     1096.30    117.97 o 
  -1   7   1      526.59      430.11     79.28 o 
   0   7   1     3246.36     4021.58    487.45 o 
   1   7   1    22734.40    20347.88    684.35 o 
   2   7   1      870.93      755.92     92.88 o 
   3   7   1     6266.13     6114.48    478.97 o 
   4   7   1    11257.13    10616.07    835.71 o 
   5   7   1      531.19      542.24     89.18 o 
   6   7   1     1979.70     1651.20    204.05 o 
   7   7   1      443.11      609.41     88.44 o 
   8   7   1      101.87      102.50     55.39 o 
   9   7   1      173.27      226.83     62.74 o 
  -7   8   1       34.66      -67.78     98.56 o 
  -6   8   1      694.54      711.24    222.47 o 
  -5   8   1      374.53      295.04     94.33 o 
  -4   8   1      179.03      105.78     91.31 o 
  -3   8   1     6663.78     8104.09    668.53 o 
  -2   8   1     6189.28     7721.47    468.21 o 
  -1   8   1      426.99      553.16    135.30 o 
   0   8   1      262.29      317.25    187.83 o 
   1   8   1      373.55      234.79     64.98 o 
   2   8   1      970.67      745.32    206.67 o 
   3   8   1        3.31       26.55     67.90 o 
   4   8   1      144.78      189.91    117.35 o 
   5   8   1      737.55      532.72    158.33 o 
   6   8   1      739.64      518.01    161.88 o 
   7   8   1       70.55      217.86     82.46 o 
   8   8   1       32.25       -2.36     56.67 o 
   9   8   1      922.17      833.56    124.49 o 
  -6   9   1      546.90      149.10    129.29 o 
  -5   9   1      305.48      544.53    215.21 o 
  -4   9   1      157.94      -28.20     69.34 o 
  -3   9   1      125.81      103.84     69.47 o 
  -2   9   1      918.63     1218.42    169.93 o 
  -1   9   1      334.43      553.40    152.41 o 
   0   9   1      309.77      322.99     67.22 o 
   1   9   1     1471.91     1490.67    138.76 o 
   2   9   1     1590.62     1109.28    267.53 o 
   3   9   1     4839.69     4283.52    254.00 o 
   4   9   1     1720.87     1574.68    162.45 o 
   5   9   1      746.37      755.66    199.29 o 
   6   9   1     2019.22     2086.73    332.15 o 
   7   9   1      172.84      278.45    147.93 o 
   8   9   1      102.18      105.75     69.25 o 
  -5  10   1      113.05       61.30    111.96 o 
  -4  10   1       74.43      167.32    149.73 o 
  -3  10   1      588.42      967.42    153.46 o 
  -2  10   1       45.23       76.05     61.66 o 
  -1  10   1     4031.52     6259.70    501.56 o 
   0  10   1     3111.54     3343.35    521.14 o 
   1  10   1        8.40      -35.49    144.91 o 
   2  10   1      778.07      467.64    192.55 o 
   3  10   1       34.04      -53.91     60.66 o 
   4  10   1       10.58      135.34    127.11 o 
   5  10   1        0.64      162.50    133.69 o 
   6  10   1      617.43      354.23    168.83 o 
   7  10   1        3.25      -63.95     93.10 o 
  -3  11   1       67.68       70.64     67.65 o 
  -2  11   1       60.67      135.99     93.64 o 
  -1  11   1      634.11      918.21    202.56 o 
   0  11   1      560.41      814.58    268.85 o 
   1  11   1       21.54      109.69    161.54 o 
   2  11   1     1077.70     1389.13    355.58 o 
   3  11   1      190.73       47.23    132.20 o 
   4  11   1      320.24      316.66    190.53 o 
   5  11   1     1326.48     1151.44    306.33 o 
   6  11   1       13.03     -156.55    156.55 o 
   0  12   1        0.33      -90.78    165.03 o 
   1  12   1      556.86      490.29    187.57 o 
   2  12   1      223.88      216.22    161.55 o 
   3  12   1        5.60      -34.83     97.56 o 
  -3 -11   2      146.94        3.18     98.40 o 
  -2 -11   2        1.70       59.84    137.21 o 
  -1 -11   2       23.73       23.40     65.25 o 
   0 -11   2       68.55       86.32     70.25 o 
   1 -11   2      984.34     1126.79    144.73 o 
   2 -11   2      416.32      331.84    128.55 o 
  -5 -10   2      725.98      484.77    163.72 o 
  -4 -10   2      228.81      286.15    176.56 o 
  -3 -10   2     1168.79     1522.84    331.49 o 
  -2 -10   2      978.28      870.30    196.13 o 
  -1 -10   2       25.30      -12.24     93.40 o 
   0 -10   2     1008.51      679.02    285.20 o 
   1 -10   2       63.66      -45.32    146.00 o 
   2 -10   2       76.56      109.81     58.95 o 
   3 -10   2      530.46      498.79    102.68 o 
   4 -10   2      164.99       79.46    101.03 o 
  -7  -9   2      118.45      104.44     92.45 o 
  -6  -9   2      353.85      359.05    157.97 o 
  -5  -9   2      452.85      249.59    134.83 o 
  -4  -9   2      358.27      419.89    183.28 o 
  -3  -9   2       26.27       -1.53     63.75 o 
  -2  -9   2       77.53      112.66     57.00 o 
  -1  -9   2       66.00       31.54     45.65 o 
   0  -9   2      345.09      135.37    122.01 o 
   1  -9   2       97.19       26.11     76.70 o 
   2  -9   2      635.74      680.51    107.84 o 
   3  -9   2     1723.42     2126.39    180.91 o 
   4  -9   2      999.52      919.00    132.16 o 
   5  -9   2       96.93     -135.58    265.58 o 
  -8  -8   2      156.29      119.17     54.89 o 
  -7  -8   2        0.72      -38.10     38.85 o 
  -6  -8   2      180.55      324.21     77.49 o 
  -5  -8   2       23.63      -73.27    111.14 o 
  -4  -8   2      994.86      951.24    217.82 o 
  -3  -8   2     5088.31     5010.26    492.38 o 
  -2  -8   2        7.00      -43.00    103.08 o 
  -1  -8   2     2947.73     2882.58    234.52 o 
   0  -8   2    13479.18    12607.19    880.62 o 
   1  -8   2       79.28      302.01    153.23 o 
   2  -8   2      200.58      253.95     65.65 o 
   3  -8   2      284.23      246.61     85.82 o 
   4  -8   2      403.23      371.05     85.45 o 
   5  -8   2      137.75       79.63     73.09 o 
   6  -8   2       47.32      -25.71    100.50 o 
  -8  -7   2        1.88        2.69     34.89 o 
  -7  -7   2     2827.51     3078.90    219.57 o 
  -6  -7   2      484.26      350.94     66.19 o 
  -5  -7   2       14.10       15.83     27.80 o 
  -4  -7   2     4462.39     3751.35    560.44 o 
  -3  -7   2      231.45       93.55     75.51 o 
  -2  -7   2      277.03      433.53    118.20 o 
  -1  -7   2        8.86      -63.87     63.87 o 
   0  -7   2     1765.93     1607.06    297.97 o 
   1  -7   2      161.11      183.84     75.50 o 
   2  -7   2     1312.26     1714.66    190.11 o 
   3  -7   2      206.21      130.36     48.57 o 
   4  -7   2     1363.27     1476.49    166.90 o 
   5  -7   2     6385.44     6095.42    443.42 o 
   6  -7   2      742.73      902.80    234.83 o 
   7  -7   2       10.33     -104.23    118.28 o 
  -9  -6   2      110.70       68.84     39.38 o 
  -8  -6   2       62.21       52.35     49.03 o 
  -7  -6   2     1059.11     1042.98    109.86 o 
  -6  -6   2      740.63      603.05     80.17 o 
  -5  -6   2      551.52      687.24     75.41 o 
  -4  -6   2     6967.09     7460.15    399.16 o 
  -3  -6   2     1368.63     1354.38    215.98 o 
  -2  -6   2     8473.30     7781.75    261.26 o 
  -1  -6   2     5180.49     5601.33    357.84 o 
   0  -6   2     1278.93     1287.83    170.34 o 
   1  -6   2    16011.90    17827.09    514.08 o 
   2  -6   2     5907.38     5662.73    253.89 o 
   3  -6   2     2879.97     2782.64    152.78 o 
   4  -6   2      120.07       28.19     27.58 o 
   5  -6   2      166.44      180.01     53.30 o 
   6  -6   2        8.99      118.67    117.44 o 
   7  -6   2        3.66     -100.75    100.75 o 
   8  -6   2       14.91      169.28    118.64 o 
  -9  -5   2        0.25      -33.77     49.32 o 
  -8  -5   2      789.01      949.38     95.63 o 
  -7  -5   2     2249.68     2000.24    149.51 o 
  -6  -5   2     1466.17     1381.75     91.92 o 
  -5  -5   2     3796.38     3466.59    141.42 o 
  -4  -5   2     9232.48     9237.95    327.64 o 
  -3  -5   2     2110.29     2405.64    126.67 o 
  -2  -5   2      257.79      322.05     54.02 o 
  -1  -5   2     4226.24     4420.73    162.53 o 
   0  -5   2      124.68       31.92     36.85 o 
   1  -5   2     9822.82    10252.84    288.07 o 
   2  -5   2     4500.74     5261.67    221.90 o 
   3  -5   2       77.02       74.66     23.42 o 
   4  -5   2     2450.42     2289.54    122.88 o 
   5  -5   2     1836.46     1676.23    267.10 o 
   6  -5   2     1722.39     1857.16    287.73 o 
   7  -5   2     3685.20     3815.83    438.32 o 
   8  -5   2     1510.77     2341.81    353.67 o 
   9  -5   2       13.89      268.65    139.44 o 
 -10  -4   2        1.54       39.87     99.09 o 
  -9  -4   2        6.98      -33.92     78.05 o 
  -8  -4   2      613.80      630.97     99.78 o 
  -7  -4   2       83.12      136.72     37.96 o 
  -6  -4   2     1642.40     1626.78     76.69 o 
  -5  -4   2     1200.55     1048.04     59.26 o 
  -4  -4   2     6354.81     5721.30    163.35 o 
  -3  -4   2      914.13      711.24     61.39 o 
  -2  -4   2    22754.67    25776.18    646.77 o 
  -1  -4   2     4947.13     4931.09    150.00 o 
   0  -4   2     3399.39     3415.63    135.88 o 
   1  -4   2    28726.59    29947.72    516.08 o 
   2  -4   2     1369.98     1652.00     92.57 o 
   3  -4   2     8334.35     8480.64    197.79 o 
   4  -4   2    24308.90    23106.07    613.84 o 
   5  -4   2      588.14      626.09    157.91 o 
   6  -4   2      281.06      135.11     72.02 o 
   7  -4   2      179.58      -19.79     91.47 o 
   8  -4   2       99.62      379.54    146.33 o 
   9  -4   2      328.26       30.77     80.31 o 
 -10  -3   2       48.74       55.46     78.72 o 
  -9  -3   2     1002.93     1121.86    211.63 o 
  -8  -3   2     4478.01     4870.56    255.94 o 
  -7  -3   2      486.69      449.10     51.45 o 
  -6  -3   2     8012.51     7621.76    194.38 o 
  -5  -3   2     5270.65     5011.46    202.43 o 
  -4  -3   2      620.10      859.62     59.83 o 
  -3  -3   2    17903.80    17904.92    383.90 o 
  -2  -3   2      465.78      635.86     75.88 o 
  -1  -3   2      328.14      339.28     28.00 o 
   0  -3   2    10885.36    10723.36    340.67 o 
   1  -3   2     5746.21     6055.48    156.01 o 
   2  -3   2     4691.92     4578.10    115.60 o 
   3  -3   2    14350.75    13307.80    246.71 o 
   4  -3   2    20899.27    20514.09    397.97 o 
   5  -3   2      137.17       86.07     49.54 o 
   6  -3   2     4527.16     3889.18    351.31 o 
   7  -3   2      128.31      135.73     95.67 o 
   8  -3   2      198.58      249.21    123.26 o 
   9  -3   2     2202.15     2496.77    351.46 o 
  10  -3   2      259.91      267.00    125.04 o 
 -10  -2   2      116.24      181.05    111.58 o 
  -9  -2   2      201.57      343.77     96.82 o 
  -8  -2   2      126.80      151.26     36.54 o 
  -7  -2   2     1636.24     1671.17    134.06 o 
  -6  -2   2      834.46      862.68     56.63 o 
  -5  -2   2     1650.00     1746.03     61.64 o 
  -4  -2   2      492.22      653.42     37.32 o 
  -3  -2   2    42771.55    40649.40    386.30 o 
  -2  -2   2     4725.94     5877.11     99.42 o 
  -1  -2   2    23320.29    23400.50    319.22 o 
   0  -2   2    89398.60    95817.27    874.54 o 
   1  -2   2    36665.19    36545.27    477.82 o 
   2  -2   2    14392.33    13712.97    181.62 o 
   3  -2   2     4236.75     3939.69    114.09 o 
   4  -2   2     3198.54     3646.18    162.07 o 
   5  -2   2     8501.83     7922.86    264.18 o 
   6  -2   2      705.03      762.84    151.15 o 
   7  -2   2     1900.77     2012.05    120.76 o 
   8  -2   2      191.03      135.06     84.60 o 
   9  -2   2      670.13      823.44    198.92 o 
  10  -2   2        0.82       28.88     67.22 o 
 -10  -1   2      550.55      837.57    218.94 o 
  -9  -1   2      153.52      296.85    120.10 o 
  -8  -1   2      118.72       51.97     85.66 o 
  -7  -1   2     7694.79     8225.53    487.11 o 
  -6  -1   2    12112.53    12736.98    418.28 o 
  -5  -1   2      894.50     1076.75     63.79 o 
  -4  -1   2     7053.48     6610.77    211.72 o 
  -3  -1   2    23700.99    22038.76    278.64 o 
  -2  -1   2     5650.94     6054.08     78.91 o 
  -1  -1   2      941.48     1072.95     37.70 o 
   0  -1   2    22729.29    21860.36    410.64 o 
   1  -1   2    15357.08    18585.95    176.03 o 
   2  -1   2       55.03      122.37     15.95 o 
   3  -1   2     3029.03     3688.33     81.08 o 
   4  -1   2      441.49      449.28     43.41 o 
   5  -1   2    25001.88    24116.79    327.26 o 
   6  -1   2    11882.36    10316.86   1145.66 o 
   7  -1   2        2.15      -35.84     80.23 o 
   8  -1   2     3065.67     3366.36    356.14 o 
   9  -1   2     2206.99     2268.50    317.67 o 
  10  -1   2       11.10      237.68    115.91 o 
 -10   0   2      790.09     1231.22    250.32 o 
  -9   0   2      559.73     1088.29    223.96 o 
  -8   0   2      331.32      350.79    114.61 o 
  -7   0   2     1082.66      841.24    171.52 o 
  -6   0   2     1217.14     1217.31     82.32 o 
  -5   0   2     1130.70     1196.63     60.32 o 
  -4   0   2      385.59      479.78     33.06 o 
  -3   0   2    16322.56    16984.46    210.29 o 
  -2   0   2     9873.01    10555.81    130.60 o 
  -1   0   2    37887.38    37789.44    279.88 o 
   0   0   2    23173.83    25783.89    488.29 o 
   1   0   2    18054.86    19457.33    174.24 o 
   2   0   2   116679.27   117822.88    985.51 o 
   3   0   2    23023.67    21221.60    562.90 o 
   4   0   2      725.29      993.34     62.86 o 
   5   0   2     9360.15     9555.58    312.17 o 
   6   0   2     1858.89     1602.12    204.89 o 
   7   0   2      304.56      244.36     69.93 o 
   8   0   2     1948.04     1743.44    244.61 o 
   9   0   2       12.05       48.89     73.47 o 
  10   0   2      623.53      545.27    178.93 o 
 -10   1   2      595.96      880.88    224.59 o 
  -9   1   2        8.10      206.09    116.00 o 
  -8   1   2       96.94      118.12    109.02 o 
  -7   1   2     4773.40     4652.17    349.18 o 
  -6   1   2        9.29       29.11     19.41 o 
  -5   1   2    13246.98    12046.70    205.61 o 
  -4   1   2    37284.92    36411.19    435.37 o 
  -3   1   2     1720.19     2110.93    107.71 o 
  -2   1   2    30787.62    30239.17    350.18 o 
  -1   1   2    16271.95    16147.82    419.90 o 
   0   1   2     2041.22     1603.55    112.42 o 
   1   1   2     3974.73     4219.28     85.13 o 
   2   1   2    48033.62    53175.60    320.61 o 
   3   1   2      960.31      955.83     38.32 o 
   4   1   2     2376.28     2868.41    106.93 o 
   5   1   2    12028.32    10751.67    231.77 o 
   6   1   2     1464.96     1235.23     93.81 o 
   7   1   2    10348.28    10225.66    303.80 o 
   8   1   2     6513.24     7063.48    273.44 o 
   9   1   2       19.90       85.37     64.03 o 
  10   1   2     1120.30     1283.67    245.58 o 
  11   1   2      193.51      124.47     98.79 o 
 -10   2   2      237.13      364.33    154.29 o 
  -9   2   2       92.00      355.46    140.65 o 
  -8   2   2     1440.38     1973.86    290.78 o 
  -7   2   2     1783.50     1923.02    132.22 o 
  -6   2   2       82.56       61.84     32.98 o 
  -5   2   2     4781.51     4459.12    268.87 o 
  -4   2   2      745.92      464.21    110.06 o 
  -3   2   2     2344.15     2849.63    229.52 o 
  -2   2   2    47266.85    46814.40    662.89 o 
  -1   2   2     6787.69     8813.22    212.00 o 
   0   2   2       76.83      199.58     62.52 o 
   1   2   2    57395.91    59416.83    977.01 o 
   2   2   2      873.24      676.58     29.57 o 
   3   2   2    26419.25    27827.58    303.31 o 
   4   2   2    57615.38    62149.46    514.63 o 
   5   2   2    16835.82    17360.37    379.87 o 
   6   2   2      569.12      483.02     45.61 o 
   7   2   2      131.04      107.51     23.77 o 
   8   2   2     1408.26     1189.44    164.76 o 
   9   2   2       45.31       91.05     40.41 o 
  10   2   2      212.42      179.09     48.32 o 
  11   2   2       30.57      -13.91     92.58 o 
  -9   3   2      775.01      887.03    216.04 o 
  -8   3   2     1149.61     1182.96    240.34 o 
  -7   3   2     1692.19     1822.65    317.00 o 
  -6   3   2     5827.18     5462.37    432.75 o 
  -5   3   2     4970.88     4757.31    253.06 o 
  -4   3   2     1444.03     1357.78    125.14 o 
  -3   3   2    14123.83    13917.67    379.22 o 
  -2   3   2    25326.44    24934.93    505.43 o 
  -1   3   2     6549.67     6079.99    214.70 o 
   0   3   2     2405.73     3055.52    252.98 o 
   1   3   2    19524.04    16359.09    508.99 o 
   2   3   2      107.15      173.93     27.17 o 
   3   3   2    18594.25    18725.93    253.87 o 
   4   3   2     1896.73     1776.83     72.01 o 
   5   3   2     9005.61     8398.33    290.89 o 
   6   3   2     2988.88     2815.89     86.02 o 
   7   3   2      254.88      217.70     29.34 o 
   8   3   2        0.90        8.26     25.12 o 
   9   3   2     3097.71     3612.58    207.73 o 
  10   3   2     1543.14     1984.14    165.87 o 
  11   3   2        3.97       10.72     36.02 o 
  -9   4   2      131.00      -67.57    103.21 o 
  -8   4   2      550.07      822.59    210.83 o 
  -7   4   2      125.49       10.82     66.81 o 
  -6   4   2     2720.47     2582.22    321.12 o 
  -5   4   2     1339.55     1443.65    147.03 o 
  -4   4   2     1868.44     1793.45    240.74 o 
  -3   4   2      334.27      554.63     89.24 o 
  -2   4   2    12614.98    12153.35    754.86 o 
  -1   4   2     9244.09     9371.88    574.75 o 
   0   4   2    23312.08    25730.22    858.97 o 
   1   4   2    48988.45    46507.18   1133.77 o 
   2   4   2     1207.88     1692.09    114.29 o 
   3   4   2    16649.97    15708.65    307.12 o 
   4   4   2    14706.28    14699.71    302.13 o 
   5   4   2     3347.32     2913.73    113.81 o 
   6   4   2    15112.77    16387.13    291.85 o 
   7   4   2      267.23      215.02     23.77 o 
   8   4   2      126.10       51.38     31.20 o 
   9   4   2      113.23       49.25     34.49 o 
  10   4   2      166.58      221.82     65.04 o 
  -9   5   2       74.88      160.54    133.81 o 
  -8   5   2       32.26        4.89     69.06 o 
  -7   5   2      626.19      671.17    208.61 o 
  -6   5   2     8638.58     8752.60    630.26 o 
  -5   5   2     1665.99     1310.74    121.98 o 
  -4   5   2      441.65      438.61    143.50 o 
  -3   5   2    22982.39    23524.12    979.46 o 
  -2   5   2      256.03      217.52     53.32 o 
  -1   5   2     6105.78     5715.97    454.87 o 
   0   5   2     9358.40     9878.78    426.76 o 
   1   5   2        7.84       53.66     46.90 o 
   2   5   2    13950.37    13868.61    374.94 o 
   3   5   2      154.59      175.68     34.12 o 
   4   5   2     2296.99     2706.23    125.33 o 
   5   5   2     2940.60     2528.83    102.09 o 
   6   5   2    11933.41    11680.54    289.77 o 
   7   5   2      350.18      417.48     46.97 o 
   8   5   2      939.66     1183.00    146.64 o 
   9   5   2     2672.73     2762.76    376.28 o 
  10   5   2        1.95       71.87     59.78 o 
  -8   6   2       89.42       17.52     71.84 o 
  -7   6   2      504.78      445.75    162.45 o 
  -6   6   2      226.47      320.55    167.67 o 
  -5   6   2      155.30       42.26     27.28 o 
  -4   6   2      123.07       68.23     81.67 o 
  -3   6   2      504.40      635.15    189.99 o 
  -2   6   2       17.34      -85.53     87.32 o 
  -1   6   2    13574.59    15936.04    594.11 o 
   0   6   2     4056.09     4802.00    261.71 o 
   1   6   2      150.32      257.49     70.06 o 
   2   6   2    36424.71    33358.49    672.54 o 
   3   6   2    10705.55    10725.99    456.62 o 
   4   6   2      782.36      767.62     95.73 o 
   5   6   2     5440.58     5406.58    164.36 o 
   6   6   2      765.18      917.13     65.72 o 
   7   6   2      352.68      462.61     74.18 o 
   8   6   2     1218.85     1206.26    124.70 o 
   9   6   2      477.10      624.53     95.59 o 
  10   6   2        0.34      -58.96     59.06 o 
  -8   7   2       27.98      246.11    137.04 o 
  -7   7   2       72.44      328.75    160.25 o 
  -6   7   2       31.98     -100.13    131.34 o 
  -5   7   2     2394.13     2235.51    172.04 o 
  -4   7   2     4134.10     4002.52    347.06 o 
  -3   7   2     3281.74     3291.23    220.23 o 
  -2   7   2     4278.91     4001.66    250.87 o 
  -1   7   2     7909.50     8896.58    640.16 o 
   0   7   2     4300.86     4154.74    491.67 o 
   1   7   2     1206.67      978.36    224.64 o 
   2   7   2     1217.88     1061.44    158.32 o 
   3   7   2       78.79       94.64    116.23 o 
   4   7   2        2.92       17.76     11.62 o 
   5   7   2       17.47       -0.23     62.91 o 
   6   7   2      236.74      135.35     36.69 o 
   7   7   2     2119.96     2160.16    163.23 o 
   8   7   2     1353.02     1511.24    143.77 o 
   9   7   2      622.44      652.85    103.70 o 
  -7   8   2      875.62      519.90    202.76 o 
  -6   8   2      140.88       64.07     93.79 o 
  -5   8   2        7.61       69.09     95.54 o 
  -4   8   2        4.63      -53.04    135.47 o 
  -3   8   2      167.79       99.70     89.06 o 
  -2   8   2        5.76       -8.97     57.83 o 
  -1   8   2      784.12      962.08    174.12 o 
   0   8   2      244.57      238.97    155.26 o 
   1   8   2      700.52      659.02     98.57 o 
   2   8   2     6987.55     5947.78    324.73 o 
   3   8   2     1610.91     1233.62    237.18 o 
   4   8   2     9646.45     7718.44   1061.33 o 
   5   8   2     9228.46     8749.09    608.33 o 
   6   8   2       70.62       62.13     82.66 o 
   7   8   2     1256.06     1224.12    163.86 o 
   8   8   2      263.09      245.80    217.90 o 
   9   8   2       34.07       77.95     48.44 o 
  -6   9   2        8.35      -95.72    144.73 o 
  -5   9   2      751.82      500.80    227.76 o 
  -4   9   2      181.86      -12.05    117.59 o 
  -3   9   2      449.27      509.57    129.93 o 
  -2   9   2     8083.72    11103.05    483.30 o 
  -1   9   2     1025.21     1048.03    154.47 o 
   0   9   2      532.64      337.62    176.66 o 
   1   9   2     4381.02     3816.36    388.97 o 
   2   9   2      181.29      199.22    106.11 o 
   3   9   2       10.47       55.33     79.18 o 
   4   9   2       24.09       33.87     27.56 o 
   5   9   2      489.83      170.35    114.17 o 
   6   9   2       29.90       69.23     90.60 o 
   7   9   2      586.61      733.03    194.15 o 
   8   9   2        8.97      -53.03     70.43 o 
  -5  10   2      418.16      412.18    170.48 o 
  -4  10   2       62.61       15.68    124.79 o 
  -3  10   2        3.76      -61.71     61.71 o 
  -2  10   2       68.32       88.69     66.44 o 
  -1  10   2        9.83       30.89     88.55 o 
   0  10   2     1198.84     1481.69    365.76 o 
   1  10   2     1305.45     1319.92    331.62 o 
   2  10   2      160.23      -24.96    119.00 o 
   3  10   2     2282.89     1967.69    377.58 o 
   4  10   2      664.17      646.71    199.27 o 
   5  10   2       11.20      -59.96    110.06 o 
   6  10   2     2161.75     1845.96    334.34 o 
   7  10   2      555.91      548.69    190.79 o 
  -3  11   2      258.94      561.58    130.82 o 
  -2  11   2      510.18      507.30    165.77 o 
  -1  11   2      452.25      517.26    190.71 o 
   0  11   2     1028.84     1083.86    320.14 o 
   1  11   2      331.55       92.99    132.99 o 
   2  11   2      532.80      707.67    252.72 o 
   3  11   2      700.33      471.37    211.14 o 
   4  11   2      163.94      325.85    168.20 o 
   5  11   2        0.85       86.26     94.78 o 
   6  11   2       62.12     -141.57    141.57 o 
  -1  12   2        3.05       30.27     81.34 o 
   0  12   2       65.86      256.40    196.29 o 
   1  12   2       40.94      579.86    257.82 o 
   2  12   2      302.71      424.78    214.49 o 
   3  12   2     1208.15     1097.81    338.59 o 
   4  12   2      130.49     -118.41    138.38 o 
  -2 -11   3       42.27       72.43     77.02 o 
  -1 -11   3      329.13      244.84     77.19 o 
   0 -11   3       18.74        1.96     43.89 o 
  -5 -10   3      158.81      146.59    133.49 o 
  -4 -10   3      261.71       48.02     80.79 o 
  -3 -10   3      307.02      247.68    152.36 o 
  -2 -10   3       60.12       52.07     40.43 o 
  -1 -10   3      100.86      -27.63     58.12 o 
   0 -10   3        7.72       32.08     81.30 o 
   1 -10   3      378.22      235.64     82.01 o 
   2 -10   3      799.00      722.64    111.31 o 
   3 -10   3       81.80       87.53     49.42 o 
  -6  -9   3        0.26        6.09    166.20 o 
  -5  -9   3      258.98      243.84    123.38 o 
  -4  -9   3      626.15      641.01    186.61 o 
  -3  -9   3      213.03      394.82    164.88 o 
  -2  -9   3     3822.65     4171.38    293.39 o 
  -1  -9   3     1827.48     1720.08    195.42 o 
   0  -9   3       25.66      -39.61     65.77 o 
   1  -9   3     1129.56     1315.61    148.04 o 
   2  -9   3       22.67       48.06     71.45 o 
   3  -9   3      407.05      609.72     98.14 o 
   4  -9   3      450.01      468.63     94.34 o 
   5  -9   3       19.96      -24.62     84.39 o 
  -7  -8   3       91.23       79.10     44.35 o 
  -6  -8   3     1151.62     1569.91    140.19 o 
  -5  -8   3     1447.08     1123.91    243.87 o 
  -4  -8   3      214.60      192.02     98.18 o 
  -3  -8   3      838.50      551.87    185.12 o 
  -2  -8   3      539.23      396.55     90.34 o 
  -1  -8   3      706.96      907.51    135.75 o 
   0  -8   3      310.66      273.51     84.08 o 
   1  -8   3      443.39      422.64    105.32 o 
   2  -8   3       92.23       51.66     42.67 o 
   3  -8   3     2089.89     2367.34    218.12 o 
   4  -8   3     2479.81     2349.80    204.88 o 
   5  -8   3       81.02        6.09     57.43 o 
   6  -8   3      433.56      349.26    180.23 o 
  -8  -7   3       17.20        9.63     32.23 o 
  -7  -7   3      293.36      199.00     46.37 o 
  -6  -7   3      944.20      974.83    104.61 o 
  -5  -7   3      455.21      513.48     89.03 o 
  -4  -7   3      170.38      149.46     48.71 o 
  -3  -7   3     2878.63     3015.99    347.48 o 
  -2  -7   3      938.02      993.67    121.57 o 
  -1  -7   3      638.38      650.51     88.47 o 
   0  -7   3    11693.71    11780.26    475.76 o 
   1  -7   3     5838.17     5702.62    351.97 o 
   2  -7   3       97.88      101.72     45.75 o 
   3  -7   3      654.52      489.40     83.87 o 
   4  -7   3      602.22      656.74    103.85 o 
   5  -7   3      127.50      124.95     51.04 o 
   6  -7   3        0.95        0.76     84.93 o 
   7  -7   3       29.81      -65.90     97.18 o 
  -9  -6   3      392.96      416.49     82.08 o 
  -8  -6   3      387.42      430.58     67.61 o 
  -7  -6   3      876.10      875.15     90.78 o 
  -6  -6   3     2837.47     2768.95    168.78 o 
  -5  -6   3      185.97      112.97     27.17 o 
  -4  -6   3     1154.81     1159.24     85.95 o 
  -3  -6   3     8982.47     9646.92    272.05 o 
  -2  -6   3      314.78      285.96     52.81 o 
  -1  -6   3     2910.30     2481.00    159.66 o 
   0  -6   3      113.17      109.66     52.85 o 
   1  -6   3     6950.62     8113.90    314.48 o 
   2  -6   3       67.44       43.54     27.56 o 
   3  -6   3      291.27      224.79     45.22 o 
   4  -6   3       60.35      -12.24     58.06 o 
   5  -6   3     2892.87     2643.73    187.39 o 
   6  -6   3     2291.64     2197.60    344.39 o 
   7  -6   3       11.78       29.56    101.38 o 
   8  -6   3      511.94      410.35    192.51 o 
  -9  -5   3      127.85       56.89     70.07 o 
  -8  -5   3       21.55       43.48     52.29 o 
  -7  -5   3      838.83      834.69    101.43 o 
  -6  -5   3      827.68      639.72     75.72 o 
  -5  -5   3      570.26      736.52     77.81 o 
  -4  -5   3     1214.56     1192.62     59.48 o 
  -3  -5   3    19111.37    19363.38    407.09 o 
  -2  -5   3       51.15       55.75     17.86 o 
  -1  -5   3    10358.97    11286.45    303.12 o 
   0  -5   3     8605.74     9079.67    256.81 o 
   1  -5   3     3396.12     3600.73    146.58 o 
   2  -5   3    25959.89    27631.00    452.76 o 
   3  -5   3     7410.35     6872.48    202.92 o 
   4  -5   3      440.19      430.93     74.42 o 
   5  -5   3     1186.94      933.70    160.19 o 
   6  -5   3      243.99      276.69    126.03 o 
   7  -5   3        2.24      -26.89     76.37 o 
   8  -5   3       31.28        6.20     97.09 o 
   9  -5   3       86.06       96.96    109.27 o 
  -9  -4   3       95.60       83.42     62.99 o 
  -8  -4   3       11.08      116.14     45.44 o 
  -7  -4   3     5578.16     6313.13    258.11 o 
  -6  -4   3      948.83      950.49     60.08 o 
  -5  -4   3     2298.06     2242.87     97.88 o 
  -4  -4   3     7230.82     6641.12    122.47 o 
  -3  -4   3      157.67      311.74     31.45 o 
  -2  -4   3    20700.34    22935.34    721.21 o 
  -1  -4   3     3933.61     3768.59     96.57 o 
   0  -4   3     7053.05     6427.04    167.58 o 
   1  -4   3      154.06      136.63     32.15 o 
   2  -4   3    15170.35    14971.85    203.34 o 
   3  -4   3      571.10      522.00     48.07 o 
   4  -4   3      978.90     1140.64     89.68 o 
   5  -4   3     8099.13     7933.85    529.90 o 
   6  -4   3      103.26      142.63     94.17 o 
   7  -4   3     1452.37     1381.22    240.21 o 
   8  -4   3     1642.90     1952.49    308.77 o 
   9  -4   3      164.10      101.46     76.86 o 
 -10  -3   3      262.60      123.41     82.55 o 
  -9  -3   3       54.28      124.24    104.34 o 
  -8  -3   3       12.54       62.83     40.98 o 
  -7  -3   3      385.57      370.88     52.68 o 
  -6  -3   3      468.18      497.13     56.17 o 
  -5  -3   3     3099.66     3091.44    103.23 o 
  -4  -3   3      101.02      170.97     24.85 o 
  -3  -3   3      622.81      785.79     38.91 o 
  -2  -3   3    56901.54    57368.87    520.25 o 
  -1  -3   3    25049.84    27846.25    326.01 o 
   0  -3   3    10012.76     9455.06    204.53 o 
   1  -3   3    13475.88    14080.56    227.06 o 
   2  -3   3     1169.02     1170.27     56.27 o 
   3  -3   3     3744.76     3624.28    123.87 o 
   4  -3   3    10327.52    10622.40    319.97 o 
   5  -3   3     9516.30     9514.87    519.53 o 
   6  -3   3       65.69       28.99     76.78 o 
   7  -3   3       16.92      -33.16     33.16 o 
   8  -3   3      207.28       63.56     61.68 o 
   9  -3   3       69.80       22.67     59.34 o 
  10  -3   3      387.87      405.48    162.59 o 
 -10  -2   3      129.66      157.00     99.28 o 
  -9  -2   3      649.10      638.14    172.10 o 
  -8  -2   3     1254.91     1282.75    216.74 o 
  -7  -2   3     3331.82     3516.33    190.29 o 
  -6  -2   3     4762.98     4387.01    238.26 o 
  -5  -2   3    11410.73    11329.85    285.08 o 
  -4  -2   3     9439.92     9120.99    176.09 o 
  -3  -2   3     1882.61     1667.85     59.43 o 
  -2  -2   3    14050.30    15053.82    162.62 o 
  -1  -2   3       47.34      105.87     19.46 o 
   0  -2   3      161.61      375.22     34.51 o 
   1  -2   3    18838.57    17337.78    224.66 o 
   2  -2   3      589.42      700.25     38.78 o 
   3  -2   3    18835.58    19300.05    315.36 o 
   4  -2   3    10161.83     9393.29    195.49 o 
   5  -2   3    10685.21    10838.26    362.42 o 
   6  -2   3     5096.22     5060.50    209.84 o 
   7  -2   3     3180.88     2841.19    182.83 o 
   8  -2   3     1147.52     1303.75    225.25 o 
   9  -2   3      752.34      890.39    206.86 o 
  10  -2   3      910.23     1110.28    245.79 o 
 -10  -1   3       15.20       54.01    105.72 o 
  -9  -1   3      267.08      301.03    109.56 o 
  -8  -1   3      955.35      976.58    181.63 o 
  -7  -1   3       31.86      -89.51     89.51 o 
  -6  -1   3      994.83      813.86    118.83 o 
  -5  -1   3     2370.85     1912.50     80.44 o 
  -4  -1   3      153.37      219.95     18.98 o 
  -3  -1   3     1661.25     1530.30     41.51 o 
  -2  -1   3    14243.60    14608.19    168.20 o 
  -1  -1   3    13536.71    13878.53    153.28 o 
   0  -1   3    37867.92    36705.29    790.01 o 
   1  -1   3   161646.09   169090.52    946.03 o 
   2  -1   3      161.67       80.10     12.17 o 
   3  -1   3    17838.20    17350.29    179.30 o 
   4  -1   3    14328.72    15000.58    180.57 o 
   5  -1   3      274.23      105.46     24.78 o 
   6  -1   3     6907.46     6715.69    155.41 o 
   7  -1   3      345.62      252.05     45.40 o 
   8  -1   3      531.36      582.13    150.56 o 
   9  -1   3        2.13       62.22     75.74 o 
  10  -1   3      122.52      295.68    127.86 o 
 -10   0   3        9.91       21.57    113.17 o 
  -9   0   3      762.37     1473.21    258.44 o 
  -8   0   3      128.81      268.18    127.02 o 
  -7   0   3        6.86     -114.64    114.64 o 
  -6   0   3    18845.03    18788.30    330.15 o 
  -5   0   3     2108.92     2079.91     82.76 o 
  -4   0   3      936.67      533.40     47.99 o 
  -3   0   3    55641.52    56171.27    534.85 o 
  -2   0   3    17340.42    17284.93    182.30 o 
  -1   0   3     4288.82     4667.11     66.15 o 
   0   0   3     2722.13     3612.25     53.29 o 
   1   0   3     4849.29     5983.17    108.40 o 
   2   0   3    13246.48    14166.90    139.62 o 
   3   0   3     2413.48     2623.62     81.30 o 
   4   0   3     6192.29     6810.20    142.10 o 
   5   0   3     1070.59      958.28     49.08 o 
   6   0   3    20433.31    19533.49    508.12 o 
   7   0   3      249.81      247.83     40.81 o 
   8   0   3     1176.03      636.89    165.06 o 
   9   0   3     3211.40     3455.69    227.20 o 
  10   0   3      242.41      223.58     78.18 o 
 -10   1   3      585.05      585.03    187.40 o 
  -9   1   3      455.62      762.29    203.90 o 
  -8   1   3      314.25      468.72    142.78 o 
  -7   1   3      774.14      824.98    142.13 o 
  -6   1   3      970.12     1041.08     98.57 o 
  -5   1   3       39.09       91.57     22.05 o 
  -4   1   3     5722.48     5492.68    156.67 o 
  -3   1   3     2455.10     2033.19     75.94 o 
  -2   1   3    11181.78    11971.21    291.49 o 
  -1   1   3    85189.16    93849.48   1031.07 o 
   0   1   3     2889.64     2903.45     88.94 o 
   1   1   3     3640.46     3960.09     55.28 o 
   2   1   3   105180.35   107795.58    496.31 o 
   3   1   3    52669.79    53916.48    484.17 o 
   4   1   3    13906.76    13313.19    302.33 o 
   5   1   3     6406.89     6223.59    160.33 o 
   6   1   3     3730.39     3454.57    111.23 o 
   7   1   3       40.76        8.81     35.50 o 
   8   1   3       36.41      157.10     60.77 o 
   9   1   3       69.86       92.54     38.00 o 
  10   1   3       12.98      -49.09     49.09 o 
  11   1   3      148.61      102.32     71.75 o 
 -10   2   3       82.95        2.98     76.53 o 
  -9   2   3      395.96      402.98    150.24 o 
  -8   2   3      165.42      148.45    111.08 o 
  -7   2   3      916.91     1042.04    104.98 o 
  -6   2   3     6730.13     6535.70    275.58 o 
  -5   2   3     2581.38     2270.40    114.11 o 
  -4   2   3     3451.20     3493.52    150.50 o 
  -3   2   3    15766.05    17328.19    605.36 o 
  -2   2   3    17835.50    17455.06    580.06 o 
  -1   2   3   119465.23   119767.67   1968.60 o 
   0   2   3    58760.30    53059.64   1077.23 o 
   1   2   3     2342.73     1855.03     71.38 o 
   2   2   3      379.77      307.93     24.33 o 
   3   2   3     6761.41     6488.69    117.72 o 
   4   2   3     1377.28     1501.22     48.15 o 
   5   2   3      136.13      167.87     26.49 o 
   6   2   3     5523.45     4803.81    148.75 o 
   7   2   3     4749.19     4503.50    194.52 o 
   8   2   3     4259.93     4871.62    189.87 o 
   9   2   3     3091.48     3222.84    136.88 o 
  10   2   3      709.90      707.15    104.55 o 
  11   2   3      821.11      911.56    123.03 o 
  -9   3   3       16.28      -81.92     81.92 o 
  -8   3   3      202.36      399.58    165.82 o 
  -7   3   3     2874.86     3037.38    199.83 o 
  -6   3   3      363.21      315.41     60.31 o 
  -5   3   3      164.88      220.81     59.73 o 
  -4   3   3      522.60      468.66     74.53 o 
  -3   3   3      101.92       67.06     37.59 o 
  -2   3   3     3237.77     3118.97    149.68 o 
  -1   3   3    56048.13    52661.48   1236.54 o 
   0   3   3     5665.25     7076.16    386.32 o 
   1   3   3      476.96      507.10     85.91 o 
   2   3   3    45246.23    46018.51    636.81 o 
   3   3   3     3345.91     3988.07     85.61 o 
   4   3   3    24579.29    23283.42    375.81 o 
   5   3   3    37471.11    40045.62    579.15 o 
   6   3   3       28.50       71.98     19.76 o 
   7   3   3     1308.63     1386.25     71.26 o 
   8   3   3      976.73      854.98     64.82 o 
   9   3   3      140.47       72.72     35.11 o 
  10   3   3        0.86       31.91     44.59 o 
  11   3   3       66.35       35.24     44.12 o 
  -9   4   3        4.80       52.57     75.08 o 
  -8   4   3      709.69      676.89    184.06 o 
  -7   4   3      963.40      861.80    122.64 o 
  -6   4   3        1.86      -30.21     81.39 o 
  -5   4   3    15022.07    13339.61    607.33 o 
  -4   4   3     6283.90     6032.25    280.04 o 
  -3   4   3      162.03      187.95     47.79 o 
  -2   4   3    28901.91    27957.13    967.14 o 
  -1   4   3      683.42      555.07     71.19 o 
   0   4   3     1518.66     1703.02    214.48 o 
   1   4   3    38950.47    37067.00    985.88 o 
   2   4   3     4248.43     3495.51    141.59 o 
   3   4   3     2629.77     3027.34    114.27 o 
   4   4   3    13775.76    13157.48    264.48 o 
   5   4   3     2338.91     1919.47     88.25 o 
   6   4   3       40.37       12.96     18.41 o 
   7   4   3     9167.25     8720.79    327.64 o 
   8   4   3      582.82      480.79     58.99 o 
   9   4   3       32.79       28.18     39.39 o 
  10   4   3     1806.18     2177.99    176.82 o 
  11   4   3       83.87        2.56     46.09 o 
  -9   5   3       89.32      241.14    138.42 o 
  -8   5   3      445.63      339.45    150.03 o 
  -7   5   3      498.28      556.21    179.04 o 
  -6   5   3      906.56     1274.72    252.74 o 
  -5   5   3      106.54      104.68     68.93 o 
  -4   5   3       11.66       42.01     86.01 o 
  -3   5   3      737.06      733.43    177.57 o 
  -2   5   3       83.38       58.27     74.41 o 
  -1   5   3      271.74      217.06     80.10 o 
   0   5   3    32393.63    35754.40   1121.97 o 
   1   5   3    26719.81    26562.74    938.15 o 
   2   5   3    20000.66    18944.69    469.95 o 
   3   5   3    14216.51    15076.10    292.41 o 
   4   5   3     6348.45     6552.66    222.51 o 
   5   5   3     2796.17     2764.51    125.25 o 
   6   5   3    13169.02    12710.83    415.81 o 
   7   5   3     4637.18     5546.21    241.48 o 
   8   5   3     1442.75     1500.66    129.48 o 
   9   5   3       87.13      116.04     43.96 o 
  10   5   3       94.43      114.85     51.97 o 
  -8   6   3        3.05        5.91     71.78 o 
  -7   6   3      119.13      284.66    137.94 o 
  -6   6   3     1081.96      943.25    240.65 o 
  -5   6   3     3182.97     3420.03    417.04 o 
  -4   6   3       69.60      -75.67    116.51 o 
  -3   6   3     7212.39     7091.95    584.52 o 
  -2   6   3    22004.25    23574.19    854.59 o 
  -1   6   3       95.49       29.89     45.49 o 
   0   6   3      920.26      984.66    146.75 o 
   1   6   3     3787.72     2815.64    326.52 o 
   2   6   3     4177.88     3888.79    220.71 o 
   3   6   3     4069.39     4448.68    194.13 o 
   4   6   3     1858.58     1912.73    159.02 o 
   5   6   3      384.11      304.52     61.79 o 
   6   6   3      183.46      150.29     32.76 o 
   7   6   3     2566.49     2967.40    185.41 o 
   8   6   3      596.79      483.18     80.85 o 
   9   6   3     1185.79     1183.51    133.26 o 
  10   6   3      800.73      855.90    148.02 o 
  -7   7   3       26.67       47.04     92.52 o 
  -6   7   3     1564.91     1212.21    290.29 o 
  -5   7   3      101.91      132.10     99.05 o 
  -4   7   3      141.46       50.60     97.13 o 
  -3   7   3       80.60       -8.60    107.21 o 
  -2   7   3      982.03      928.05    213.54 o 
  -1   7   3       78.38      118.47     71.28 o 
   0   7   3     2279.65     2630.19    255.38 o 
   1   7   3       33.86      -30.08     89.98 o 
   2   7   3     8735.95     7853.84    337.25 o 
   3   7   3    34729.39    32547.65    715.38 o 
   4   7   3     2999.00     3181.84    330.52 o 
   5   7   3      791.38      611.51    145.77 o 
   6   7   3     5440.34     5325.57    226.84 o 
   7   7   3       15.24       43.65     80.79 o 
   8   7   3      205.52      281.13     61.09 o 
   9   7   3      407.54      437.08     87.26 o 
  10   7   3       13.72      -23.47     41.51 o 
  -7   8   3       68.79       92.16    107.97 o 
  -6   8   3      395.28      614.54    214.68 o 
  -5   8   3       31.09      -82.50    102.82 o 
  -4   8   3     1787.42     2048.15    360.05 o 
  -3   8   3     1940.64     2040.47    290.90 o 
  -2   8   3       89.57      116.33    127.13 o 
  -1   8   3    16193.70    21585.60   1439.46 o 
   0   8   3     7943.73     9625.96    796.53 o 
   1   8   3      895.98      518.65    179.30 o 
   2   8   3     1660.52     1384.50    146.52 o 
   3   8   3       34.73       83.25     43.31 o 
   4   8   3       85.13      236.63    119.50 o 
   5   8   3       89.21       -9.94     59.46 o 
   6   8   3       39.10      -13.62     74.85 o 
   7   8   3      229.43      331.86    156.09 o 
   8   8   3     1562.02     1916.22    211.09 o 
   9   8   3      590.17      670.22    186.72 o 
  -6   9   3      338.18      296.02    135.29 o 
  -5   9   3       96.41       24.11    125.08 o 
  -4   9   3      202.99      124.71    127.98 o 
  -3   9   3      310.27      279.88     98.64 o 
  -2   9   3      222.70      211.19    102.37 o 
  -1   9   3      805.78     1357.92    168.67 o 
   0   9   3      637.77      864.10    261.16 o 
   1   9   3       13.87      -92.72     92.72 o 
   2   9   3      843.84      965.70    126.35 o 
   3   9   3      452.16      424.84     90.47 o 
   4   9   3     2378.45     1971.61    328.48 o 
   5   9   3     4042.51     3509.37    409.36 o 
   6   9   3     1307.17     1112.10    242.68 o 
   7   9   3      939.29      873.68    213.45 o 
   8   9   3      605.40      529.80    125.04 o 
  -5  10   3      225.81      236.69    141.06 o 
  -4  10   3      559.31      553.28    217.92 o 
  -3  10   3      212.65      177.18     80.70 o 
  -2  10   3      762.30     1194.64    169.05 o 
  -1  10   3      924.28     1327.72    216.54 o 
   0  10   3      209.88      394.10    188.66 o 
   1  10   3     3201.88     2734.21    469.68 o 
   2  10   3     5033.89     4183.36    543.93 o 
   3  10   3      195.47      198.15    136.86 o 
   4  10   3       11.35      -19.77     95.86 o 
   5  10   3        2.39      309.50    136.48 o 
   6  10   3      164.16      117.18    110.89 o 
   7  10   3       27.61     -128.62    128.62 o 
   8  10   3      287.67      299.32     99.26 o 
  -3  11   3       42.44      248.47    118.13 o 
  -2  11   3      376.42      492.63    109.32 o 
  -1  11   3       14.74      -14.58     79.67 o 
   0  11   3       55.45      100.31    112.76 o 
   1  11   3      756.65      889.46    273.75 o 
   2  11   3     1413.01     1556.83    378.44 o 
   3  11   3       43.94      219.88    165.97 o 
   4  11   3     1160.13     1238.58    295.16 o 
   5  11   3      258.15       39.72    102.95 o 
   6  11   3      437.41      292.36    153.20 o 
  -1  12   3      208.10        1.90    126.29 o 
   0  12   3      242.96      198.44    109.29 o 
   1  12   3      260.85      752.00    289.96 o 
   2  12   3       13.25     -215.75    215.75 o 
   3  12   3      841.35      643.76    262.07 o 
   4  12   3      186.09      301.18    201.30 o 
  -4 -10   4      216.92      173.44     66.82 o 
  -3 -10   4     1349.90     1239.68    200.30 o 
  -2 -10   4      109.19      115.94     71.48 o 
  -1 -10   4      677.64      711.14    116.53 o 
   0 -10   4      883.25      559.74    152.46 o 
   1 -10   4        7.31      -36.46    107.08 o 
   2 -10   4      677.77      554.38    100.20 o 
   3 -10   4       81.05      -61.00     61.00 o 
  -6  -9   4      334.16      233.33     74.73 o 
  -5  -9   4       79.56      158.61     78.78 o 
  -4  -9   4      287.94      135.48     60.34 o 
  -3  -9   4       14.42      -36.33     75.87 o 
  -2  -9   4      723.63     1113.93    220.49 o 
  -1  -9   4       12.17       33.03     53.00 o 
   0  -9   4       21.53        7.52     54.65 o 
   1  -9   4        1.47       21.00     45.55 o 
   2  -9   4      633.42      682.43    105.52 o 
   3  -9   4       98.22      -18.99     42.93 o 
   4  -9   4      121.89       94.34     57.56 o 
   5  -9   4      831.08      555.13    124.37 o 
  -7  -8   4        0.31       33.52     92.44 o 
  -6  -8   4      492.18      488.81     84.81 o 
  -5  -8   4      181.15      229.91     69.66 o 
  -4  -8   4      171.46       93.69     85.82 o 
  -3  -8   4      303.16      253.80     82.30 o 
  -2  -8   4     3307.38     3595.11    554.80 o 
  -1  -8   4     4817.61     4932.68    327.26 o 
   0  -8   4      807.11      614.98     99.18 o 
   1  -8   4      960.25     1018.49    141.12 o 
   2  -8   4     1656.99     1786.96    135.81 o 
   3  -8   4       32.31       50.34     39.97 o 
   4  -8   4       65.20       98.54     55.83 o 
   5  -8   4      130.02      141.30     67.56 o 
   6  -8   4       61.30     -136.19    136.19 o 
  -7  -7   4      785.13      859.91     95.37 o 
  -6  -7   4      263.05      265.33     51.67 o 
  -5  -7   4     2548.22     2862.78    153.12 o 
  -4  -7   4     2455.87     2478.56    153.59 o 
  -3  -7   4       24.61      136.75     92.51 o 
  -2  -7   4     1871.09     1736.69    188.24 o 
  -1  -7   4       26.29       72.08     41.92 o 
   0  -7   4       65.50      133.49     44.39 o 
   1  -7   4       72.86       50.26     44.67 o 
   2  -7   4     1356.59     1550.93    138.52 o 
   3  -7   4      434.33      547.08     88.80 o 
   4  -7   4     1584.91     1493.05    158.20 o 
   5  -7   4      895.34      710.58    109.93 o 
   6  -7   4      286.40      215.76    102.38 o 
   7  -7   4     1177.42      950.34    253.67 o 
  -8  -6   4      142.73       79.26     38.84 o 
  -7  -6   4        2.01       -8.42     29.43 o 
  -6  -6   4        0.91       34.32     33.84 o 
  -5  -6   4     2509.86     2207.13    128.98 o 
  -4  -6   4     1057.13      898.77     57.66 o 
  -3  -6   4      318.14      363.09     54.31 o 
  -2  -6   4     5583.79     5747.17    222.43 o 
  -1  -6   4      131.56       46.44     30.53 o 
   0  -6   4     6371.86     7231.86    258.49 o 
   1  -6   4    12468.88    13464.14    436.02 o 
   2  -6   4      226.04      182.25     47.58 o 
   3  -6   4     3359.45     3506.96    227.38 o 
   4  -6   4     3264.74     3064.59    138.89 o 
   5  -6   4      296.55      263.61     89.95 o 
   6  -6   4       15.17        3.01     38.67 o 
   7  -6   4       38.46        5.31     40.69 o 
   8  -6   4       27.26       17.71     73.41 o 
  -9  -5   4      693.03      725.17    181.64 o 
  -8  -5   4      459.00      604.56    103.91 o 
  -7  -5   4      199.90      225.41     60.26 o 
  -6  -5   4     5087.87     5301.96    241.98 o 
  -5  -5   4      732.27      891.66     96.09 o 
  -4  -5   4      438.53      443.82     43.95 o 
  -3  -5   4     9992.94    10400.32    248.49 o 
  -2  -5   4     2487.55     2653.68     99.25 o 
  -1  -5   4      587.20      406.66     47.04 o 
   0  -5   4      233.16      329.83     44.94 o 
   1  -5   4      329.09      341.46     37.48 o 
   2  -5   4     1004.04     1175.45     74.63 o 
   3  -5   4     4821.25     4922.05    156.28 o 
   4  -5   4      972.11      878.26     73.95 o 
   5  -5   4       35.28      -91.07     91.07 o 
   6  -5   4     2362.11     2581.53    341.65 o 
   7  -5   4      149.66      327.02    153.77 o 
   8  -5   4      140.55      121.79    105.86 o 
  -9  -4   4       78.28      -37.52     70.83 o 
  -8  -4   4       38.21       16.28     40.75 o 
  -7  -4   4      379.41      510.30     78.39 o 
  -6  -4   4      524.89      615.73     52.51 o 
  -5  -4   4       14.76       22.98     17.40 o 
  -4  -4   4     2864.28     3038.49     84.76 o 
  -3  -4   4     4261.67     3644.66     84.13 o 
  -2  -4   4    13543.36    15175.37    305.15 o 
  -1  -4   4     7368.65     6966.76    137.89 o 
   0  -4   4     5833.04     6739.73    160.15 o 
   1  -4   4     7679.98     7881.90    168.23 o 
   2  -4   4    11387.33    11832.30    266.69 o 
   3  -4   4    10554.19    10392.40    211.74 o 
   4  -4   4     3552.49     3487.15    187.15 o 
   5  -4   4     1408.38     1238.75    240.49 o 
   6  -4   4     3043.12     3040.84    341.63 o 
   7  -4   4      136.42      156.49     92.51 o 
   8  -4   4      400.42      161.20    107.27 o 
   9  -4   4       82.06       86.41     92.88 o 
  -9  -3   4      442.72      563.49    162.24 o 
  -8  -3   4       96.68      216.52     96.65 o 
  -7  -3   4      773.96      945.21    118.43 o 
  -6  -3   4    12123.38    12222.30    257.60 o 
  -5  -3   4       19.82       40.15     27.76 o 
  -4  -3   4      540.62      510.85     37.14 o 
  -3  -3   4    10918.18    11170.85    146.20 o 
  -2  -3   4     5972.85     5404.43    127.31 o 
  -1  -3   4    14932.44    15958.60    277.32 o 
   0  -3   4    10327.41     9319.79    206.43 o 
   1  -3   4      969.90      847.09     51.07 o 
   2  -3   4      261.71      171.53     27.47 o 
   3  -3   4     4425.61     4459.67    120.12 o 
   4  -3   4     1625.18     1843.70     85.55 o 
   5  -3   4     4407.31     4688.02    364.90 o 
   6  -3   4     7167.01     6997.61    481.20 o 
   7  -3   4      179.20      138.11     65.85 o 
   8  -3   4     1712.43     1928.61    285.25 o 
   9  -3   4     1101.17     1575.29    186.28 o 
  10  -3   4      130.22      225.08     81.83 o 
  -9  -2   4        9.22      -14.21     71.07 o 
  -8  -2   4        2.04       -5.68     73.92 o 
  -7  -2   4     1547.05     1492.07     96.26 o 
  -6  -2   4      284.23      291.29     36.34 o 
  -5  -2   4      782.15      818.78     64.33 o 
  -4  -2   4      299.15      366.01     41.55 o 
  -3  -2   4      175.03      176.47     30.60 o 
  -2  -2   4     1817.91     1604.45     55.21 o 
  -1  -2   4    77205.35    79300.19    680.34 o 
   0  -2   4    15594.02    17082.73    278.74 o 
   1  -2   4     2473.88     3124.31     69.18 o 
   2  -2   4    55606.26    58763.15    434.33 o 
   3  -2   4      804.97      751.91     41.03 o 
   4  -2   4     1214.98      813.31     43.19 o 
   5  -2   4     8092.03     8511.15    183.43 o 
   6  -2   4       42.97       23.37     38.87 o 
   7  -2   4      667.90      657.40     78.10 o 
   8  -2   4      286.98      384.68    140.04 o 
   9  -2   4      309.29      235.48     75.77 o 
  10  -2   4       96.63       45.68     51.39 o 
 -10  -1   4      121.64      241.45    120.86 o 
  -9  -1   4      559.46      669.08    185.70 o 
  -8  -1   4      709.39      601.87    159.08 o 
  -7  -1   4      756.40      746.09    145.09 o 
  -6  -1   4      359.01      281.96     72.04 o 
  -5  -1   4    23467.85    20834.55    708.05 o 
  -4  -1   4    10999.99    10977.48    194.80 o 
  -3  -1   4    12353.60    13008.48    150.72 o 
  -2  -1   4    26716.31    29274.02    247.96 o 
  -1  -1   4      549.35      493.75     26.02 o 
   0  -1   4      222.87      360.74     26.51 o 
   1  -1   4    13775.10    14984.10    222.57 o 
   2  -1   4     1151.09      902.16     43.71 o 
   3  -1   4      816.68      859.16     41.15 o 
   4  -1   4     9730.09     9607.39    142.79 o 
   5  -1   4     1657.50     1346.19     55.34 o 
   6  -1   4       92.28       42.03     16.38 o 
   7  -1   4    10482.44     9726.24    319.48 o 
   8  -1   4     2978.62     3225.29    236.35 o 
   9  -1   4      382.16      293.05     81.92 o 
  10  -1   4      775.00      813.92    106.04 o 
 -10   0   4      574.39      729.12    211.25 o 
  -9   0   4       83.02      398.29    152.25 o 
  -8   0   4      282.04      347.19    142.84 o 
  -7   0   4     2468.09     2493.04    287.13 o 
  -6   0   4       39.45       29.54     20.78 o 
  -5   0   4     1609.29     1527.80     82.85 o 
  -4   0   4     2366.93     2005.99     90.10 o 
  -3   0   4     1078.65     1293.76     47.76 o 
  -2   0   4      355.46      618.55     29.53 o 
  -1   0   4     1866.99     2227.43     40.52 o 
   0   0   4    30172.21    33119.63    244.73 o 
   1   0   4    23544.10    22473.54    852.53 o 
   2   0   4    50368.91    49752.02    341.49 o 
   3   0   4    20389.57    21516.21    229.49 o 
   4   0   4    25597.00    26259.41    276.90 o 
   5   0   4    16223.82    16696.83    243.73 o 
   6   0   4     2833.23     2563.51     96.97 o 
   7   0   4     1549.93     1792.76    106.61 o 
   8   0   4      703.80      634.07     86.11 o 
   9   0   4        5.70       -3.15     36.92 o 
  10   0   4       16.84       50.60     37.41 o 
  -9   1   4      270.05      306.75    143.21 o 
  -8   1   4     1067.70     1116.37    227.11 o 
  -7   1   4      337.11      359.09     48.55 o 
  -6   1   4      998.29      976.92     76.99 o 
  -5   1   4    12576.28    12689.65    251.41 o 
  -4   1   4      809.55      684.16     53.37 o 
  -3   1   4    13078.51    11494.16    200.08 o 
  -2   1   4   104313.40   100777.62    888.00 o 
  -1   1   4      120.08       95.85     19.96 o 
   0   1   4      130.49      224.03     22.24 o 
   1   1   4    10918.15     9907.41    161.23 o 
   2   1   4     5269.68     5436.26     78.87 o 
   3   1   4      221.29      427.13     25.68 o 
   4   1   4     1007.54      930.65     38.34 o 
   5   1   4      356.32      358.09     47.09 o 
   6   1   4     1338.77     1215.58     79.69 o 
   7   1   4     5680.58     5275.31    268.06 o 
   8   1   4      752.86      674.51     76.36 o 
   9   1   4     2403.02     2543.77    135.57 o 
  10   1   4     2505.31     2456.61    181.22 o 
  11   1   4       20.19       25.87     45.52 o 
  -9   2   4     1059.98     1101.25    234.89 o 
  -8   2   4      111.15       64.79     62.72 o 
  -7   2   4       10.45       16.12     30.21 o 
  -6   2   4     8713.96     9060.28    240.27 o 
  -5   2   4      700.95      665.46     62.22 o 
  -4   2   4     1421.87     1399.42     72.94 o 
  -3   2   4     1775.15     1594.38     77.29 o 
  -2   2   4    30941.16    30634.95    459.32 o 
  -1   2   4      117.11      145.16     61.55 o 
   0   2   4    14693.22    14374.76    367.97 o 
   1   2   4     1891.50     1915.36     58.50 o 
   2   2   4     5514.22     6803.08    114.37 o 
   3   2   4   101357.27    98082.42    651.02 o 
   4   2   4     3567.02     3453.74     80.00 o 
   5   2   4      413.02      331.99     26.59 o 
   6   2   4    23239.28    24034.15    317.33 o 
   7   2   4     1695.04     1627.54    108.22 o 
   8   2   4      335.46      207.77     42.13 o 
   9   2   4       15.26       58.27     38.72 o 
  10   2   4        1.96      -23.84     40.16 o 
  11   2   4       48.97      201.99     76.75 o 
  -9   3   4      211.02      366.90    158.96 o 
  -8   3   4        4.29      -59.33     59.33 o 
  -7   3   4     1081.55     1119.93    127.22 o 
  -6   3   4     5927.98     5274.97    413.32 o 
  -5   3   4     4057.91     4530.74    244.91 o 
  -4   3   4     4438.04     3485.07    278.53 o 
  -3   3   4     2280.61     2139.80    235.50 o 
  -2   3   4     4917.14     5105.34    225.77 o 
  -1   3   4    51149.50    48475.00    828.05 o 
   0   3   4    10077.17    10314.59    469.17 o 
   1   3   4    15849.67    13682.65    445.20 o 
   2   3   4     6001.83     7297.31    153.54 o 
   3   3   4      883.88     1040.40     45.68 o 
   4   3   4     1522.94     1944.80     94.54 o 
   5   3   4     2064.49     1782.14     65.88 o 
   6   3   4     2308.53     1942.13     90.77 o 
   7   3   4       83.01      152.67     27.96 o 
   8   3   4     3085.59     3237.70    104.79 o 
   9   3   4     1440.16     1352.52     95.61 o 
  10   3   4       43.28       48.20     54.80 o 
  11   3   4     1293.23     1603.97    163.89 o 
  -9   4   4      637.91      276.24    146.31 o 
  -8   4   4       30.79        6.36     75.23 o 
  -7   4   4      186.40      264.42     77.84 o 
  -6   4   4     1433.37     1376.48    154.71 o 
  -5   4   4     1552.88     1441.96    233.69 o 
  -4   4   4      238.10      390.90     73.06 o 
  -3   4   4     6886.70     6286.50    259.68 o 
  -2   4   4     4517.33     4595.00    378.89 o 
  -1   4   4    22160.86    22734.19    853.98 o 
   0   4   4    20668.80    22071.81    792.11 o 
   1   4   4       67.89       64.27     53.05 o 
   2   4   4    16937.72    18345.40    425.75 o 
   3   4   4    26411.02    26514.99    382.88 o 
   4   4   4     2378.93     2242.65     78.63 o 
   5   4   4     8018.23     7846.62    174.44 o 
   6   4   4     9278.10    10281.75    258.67 o 
   7   4   4     1783.63     1331.19    161.61 o 
   8   4   4     1959.01     2137.36    166.20 o 
   9   4   4     1688.79     1505.44    156.08 o 
  10   4   4       10.90       64.02     45.16 o 
  11   4   4        2.93       11.03     42.15 o 
  -8   5   4       38.34       65.16     91.71 o 
  -7   5   4       93.35      136.23     49.48 o 
  -6   5   4      170.88      315.04    136.23 o 
  -5   5   4     2335.64     2116.51    233.67 o 
  -4   5   4    15946.47    14567.34    494.21 o 
  -3   5   4     5924.44     6076.01    498.25 o 
  -2   5   4      369.54      301.46    111.13 o 
  -1   5   4    21404.18    20460.39    464.38 o 
   0   5   4      437.70      755.85    162.11 o 
   1   5   4     9846.72     9655.37    533.26 o 
   2   5   4    41120.44    40781.41   1525.86 o 
   3   5   4      325.74      417.21     49.74 o 
   4   5   4      472.43      391.19     33.33 o 
   5   5   4      179.34      239.63     40.70 o 
   6   5   4      545.29      412.77     46.91 o 
   7   5   4     4279.96     3757.55    171.22 o 
   8   5   4     4750.24     5203.43    214.21 o 
   9   5   4      175.28      140.71     52.81 o 
  10   5   4      403.54      373.65     80.47 o 
  -8   6   4      525.42      710.62    214.93 o 
  -7   6   4     1109.29     1215.39    270.24 o 
  -6   6   4      435.95      310.40    138.41 o 
  -5   6   4      586.78      723.50    196.16 o 
  -4   6   4      254.70       71.72     74.25 o 
  -3   6   4      250.67      100.49     89.62 o 
  -2   6   4     2921.97     3053.94    375.29 o 
  -1   6   4     1137.95     1467.65    230.37 o 
   0   6   4     2490.14     3058.75    498.36 o 
   1   6   4     8207.92     8214.06    558.13 o 
   2   6   4    15656.28    13595.50    646.71 o 
   3   6   4      124.45      137.43     31.50 o 
   4   6   4    21361.66    22188.32    451.07 o 
   5   6   4     4821.84     4521.95    303.08 o 
   6   6   4      108.28       89.76     44.25 o 
   7   6   4     6581.01     7279.02    290.20 o 
   8   6   4      491.60      847.31    108.23 o 
   9   6   4        7.46       33.52     58.79 o 
  10   6   4      444.64      381.59    206.60 o 
  -7   7   4       32.83       11.90    100.47 o 
  -6   7   4       14.33      -79.53     98.77 o 
  -5   7   4     1253.33     1090.30    259.72 o 
  -4   7   4      102.15      -51.99    122.80 o 
  -3   7   4     5040.60     5239.22    535.14 o 
  -2   7   4    18796.40    20890.38   1536.75 o 
  -1   7   4    10140.04    11841.95    459.68 o 
   0   7   4     1935.45     2468.06    242.68 o 
   1   7   4      838.55      889.63    206.33 o 
   2   7   4     1469.43     1195.35    218.86 o 
   3   7   4     2459.30     2024.06    234.59 o 
   4   7   4       19.66       97.79     51.15 o 
   5   7   4      569.53      565.45     83.45 o 
   6   7   4      226.96      191.45     50.08 o 
   7   7   4      848.83      845.39    127.87 o 
   8   7   4        2.30       -6.92     63.71 o 
   9   7   4      696.40      666.61    105.43 o 
  10   7   4      753.93      848.47    122.84 o 
  -7   8   4        2.18     -178.96    178.96 o 
  -6   8   4      605.76      952.02    267.23 o 
  -5   8   4     1630.07     1572.50    328.49 o 
  -4   8   4      260.97      142.48    106.62 o 
  -3   8   4      221.08        5.36    125.05 o 
  -2   8   4        1.90      -79.46     79.46 o 
  -1   8   4     1437.66     1867.45    246.65 o 
   0   8   4      122.56      547.03    242.13 o 
   1   8   4       49.55       91.76    102.98 o 
   2   8   4       36.91       59.41     75.74 o 
   3   8   4     8674.27     7905.91    376.60 o 
   4   8   4     7239.28     6896.08    522.16 o 
   5   8   4      136.71      -49.49    128.13 o 
   6   8   4     3890.54     3216.54    364.20 o 
   7   8   4     4086.66     3839.45    410.71 o 
   8   8   4        4.22       -7.65     54.82 o 
   9   8   4      286.43      315.26     98.05 o 
  -6   9   4      173.49      -13.85     97.15 o 
  -5   9   4      622.57      716.58    245.52 o 
  -4   9   4        4.85        5.82    108.97 o 
  -3   9   4      760.16     1185.76    287.09 o 
  -2   9   4      592.75      860.41    143.75 o 
  -1   9   4     1238.68     2090.23    228.05 o 
   0   9   4     9252.07    11475.61    914.50 o 
   1   9   4     2504.02     2321.99    385.00 o 
   2   9   4      296.87      154.89     62.37 o 
   3   9   4     3277.81     2883.05    385.80 o 
   4   9   4      165.90      416.09    159.80 o 
   5   9   4       31.28       14.91     81.97 o 
   6   9   4       85.89       22.23     67.90 o 
   7   9   4      260.21      -98.87    107.17 o 
   8   9   4      140.79       50.88     54.89 o 
   9   9   4      279.72      297.20     99.01 o 
  -5  10   4        4.84      -78.82    110.42 o 
  -4  10   4      811.56      930.13    297.12 o 
  -3  10   4      772.58     1296.10    302.94 o 
  -2  10   4      669.30      694.96    117.80 o 
  -1  10   4      221.13      372.45    104.19 o 
   0  10   4     2060.89     3142.20    506.82 o 
   1  10   4      317.94      335.13    182.46 o 
   2  10   4      484.60      562.94    204.36 o 
   3  10   4     2252.98     2052.95    358.68 o 
   4  10   4       38.36      307.40    136.77 o 
   5  10   4     1551.80     1445.08    296.28 o 
   6  10   4     1374.76     1382.70    279.69 o 
   7  10   4       19.51      259.77    139.34 o 
   8  10   4      700.06      694.22    145.39 o 
  -3  11   4      701.61     1036.08    213.45 o 
  -2  11   4       53.00       77.08     83.53 o 
  -1  11   4      794.07     1199.51    207.07 o 
   0  11   4      214.72       55.26    151.98 o 
   1  11   4      651.32      851.93    272.55 o 
   2  11   4     2271.60     2253.74    445.93 o 
   3  11   4      978.59      872.97    267.96 o 
   4  11   4       38.21       45.50    136.13 o 
   5  11   4       43.96      -56.92     92.14 o 
   6  11   4       88.80      177.45    100.50 o 
   7  11   4        9.09     -149.27    149.27 o 
  -1  12   4      276.61      157.16    160.75 o 
   0  12   4       19.30      127.48    190.54 o 
   1  12   4      170.00      111.97    154.21 o 
   2  12   4      274.14      533.38    233.57 o 
   3  12   4       71.10       74.72    135.87 o 
   4  12   4      283.87      115.62    154.95 o 
   5  12   4      431.81      192.70    147.56 o 
  -2 -10   5       94.87       31.36     64.63 o 
  -1 -10   5       70.28       34.86     67.02 o 
   0 -10   5        4.09        7.44     38.35 o 
   1 -10   5        7.88      -55.38     55.38 o 
  -5  -9   5      217.14      161.99     91.38 o 
  -4  -9   5        0.28     -107.09    107.09 o 
  -3  -9   5      234.56      339.45    104.10 o 
  -2  -9   5      860.59      771.25    148.68 o 
  -1  -9   5      261.25      196.70     61.38 o 
   0  -9   5     1153.89     1297.74    151.21 o 
   1  -9   5     1444.73     1396.40    172.77 o 
   2  -9   5      121.27       53.96     52.96 o 
   3  -9   5      360.84      213.22     58.20 o 
   4  -9   5       42.16       72.23     41.85 o 
  -6  -8   5     1659.08     1641.98    164.65 o 
  -5  -8   5       88.45       29.62     42.34 o 
  -4  -8   5      203.43       58.42    118.12 o 
  -3  -8   5     1077.20     1073.10    163.74 o 
  -2  -8   5       84.37      154.11    102.36 o 
  -1  -8   5      192.78      302.08     95.11 o 
   0  -8   5       70.56       50.88     59.85 o 
   1  -8   5      357.28      385.92     87.42 o 
   2  -8   5      101.70       72.06     41.62 o 
   3  -8   5      295.89      343.93     64.81 o 
   4  -8   5      100.74       96.81     63.81 o 
   5  -8   5      606.95      597.61    114.21 o 
  -7  -7   5       83.59       43.41     40.42 o 
  -6  -7   5       81.34      -27.41     28.32 o 
  -5  -7   5      232.80      289.46     48.06 o 
  -4  -7   5      457.21      488.54     56.65 o 
  -3  -7   5      767.87      754.92    121.80 o 
  -2  -7   5       36.62       69.18     60.54 o 
  -1  -7   5     7459.43     8012.74    280.50 o 
   0  -7   5      706.28      757.52     86.66 o 
   1  -7   5      171.73      207.68     57.26 o 
   2  -7   5     6472.22     6465.27    312.52 o 
   3  -7   5     1343.83     1360.70    116.60 o 
   4  -7   5       59.80       34.99     42.45 o 
   5  -7   5      164.95       22.50     73.04 o 
   6  -7   5        3.41        3.88     94.87 o 
   7  -7   5        8.42     -145.38    145.38 o 
  -8  -6   5      133.36      184.08     55.16 o 
  -7  -6   5      232.20      198.63     44.66 o 
  -6  -6   5      579.50      534.78     66.55 o 
  -5  -6   5     2936.58     3034.79    152.35 o 
  -4  -6   5     1460.31     1518.84     82.75 o 
  -3  -6   5      982.59      902.32     69.51 o 
  -2  -6   5     2351.90     2373.42    145.78 o 
  -1  -6   5     1780.65     1789.48    110.15 o 
   0  -6   5      164.06       75.78     26.19 o 
   1  -6   5        0.71       -4.92     29.82 o 
   2  -6   5      806.88      797.56     77.25 o 
   3  -6   5     1125.29     1082.04     98.39 o 
   4  -6   5      433.33      477.08     84.51 o 
   5  -6   5      162.77      184.26     49.00 o 
   6  -6   5       19.43      -89.26    165.96 o 
   7  -6   5     1454.01     1597.52    299.68 o 
   8  -6   5      919.35      554.20    195.01 o 
  -8  -5   5       72.63       11.64     91.71 o 
  -7  -5   5      353.88      475.83     76.06 o 
  -6  -5   5       44.80       49.70     36.89 o 
  -5  -5   5      251.03      164.59     42.55 o 
  -4  -5   5     1406.21     1318.98     76.57 o 
  -3  -5   5      285.37      226.08     28.50 o 
  -2  -5   5     1159.01     1072.59     65.44 o 
  -1  -5   5    11264.75    12379.45    317.39 o 
   0  -5   5      122.69      135.37     32.97 o 
   1  -5   5     2418.38     2672.41    124.88 o 
   2  -5   5     7283.45     7390.22    198.26 o 
   3  -5   5     2307.34     2479.75    116.30 o 
   4  -5   5     5446.93     5289.95    183.78 o 
   5  -5   5     3997.59     3820.02    399.25 o 
   6  -5   5       10.32       19.04     37.88 o 
   7  -5   5       18.04      -15.41    164.29 o 
   8  -5   5       13.22      -33.75     41.43 o 
  -9  -4   5       15.64       44.81     89.48 o 
  -8  -4   5     1144.37     1180.85    144.89 o 
  -7  -4   5     1076.21      913.39    102.45 o 
  -6  -4   5       19.75       88.23     35.87 o 
  -5  -4   5     8879.63     9284.14    261.45 o 
  -4  -4   5       40.90       62.79     22.72 o 
  -3  -4   5     1452.57     1305.93     66.89 o 
  -2  -4   5    17733.05    18191.05    309.56 o 
  -1  -4   5       11.03       41.66     34.30 o 
   0  -4   5      830.93     1101.68     99.08 o 
   1  -4   5     3949.60     3500.19    108.63 o 
   2  -4   5       21.39       55.86     24.54 o 
   3  -4   5     2609.98     2914.49    116.98 o 
   4  -4   5     8523.30     8183.81    199.39 o 
   5  -4   5     1428.94     1110.93    168.66 o 
   6  -4   5      496.56      404.85     78.70 o 
   7  -4   5     2410.25     2458.70    256.06 o 
   8  -4   5        4.05      -21.30     96.82 o 
   9  -4   5      363.60      324.94     91.65 o 
  -9  -3   5      471.28      776.35    187.31 o 
  -8  -3   5       23.36       47.85     47.80 o 
  -7  -3   5       11.79      -21.61     56.23 o 
  -6  -3   5     2377.65     2321.94    111.26 o 
  -5  -3   5      380.17      261.29     36.71 o 
  -4  -3   5       15.35       11.38     16.63 o 
  -3  -3   5     1185.16     1298.13     53.68 o 
  -2  -3   5     8569.55     7864.67    146.69 o 
  -1  -3   5      181.99      263.87     34.31 o 
   0  -3   5    28297.97    29137.63    394.00 o 
   1  -3   5    10005.57    10790.05    235.25 o 
   2  -3   5     1217.14     1020.91     57.48 o 
   3  -3   5    16845.72    17112.04    384.17 o 
   4  -3   5      999.87      910.17     57.52 o 
   5  -3   5      130.50      117.42     27.17 o 
   6  -3   5     9632.13     9952.67    289.12 o 
   7  -3   5     1332.21     1121.75    137.45 o 
   8  -3   5      872.86      823.79    124.41 o 
   9  -3   5       86.05        6.01     65.13 o 
  -9  -2   5      448.40      462.61    168.76 o 
  -8  -2   5      146.18       67.20     77.43 o 
  -7  -2   5      863.44     1014.93    102.96 o 
  -6  -2   5     5456.77     5353.44    190.29 o 
  -5  -2   5     7887.05     7867.68    238.08 o 
  -4  -2   5     1379.30     1103.88     61.59 o 
  -3  -2   5     4986.07     5461.25    153.46 o 
  -2  -2   5    10984.28    10869.59    161.61 o 
  -1  -2   5     9655.57    10605.97    159.65 o 
   0  -2   5      210.49      340.32     39.27 o 
   1  -2   5     1966.31     1509.83     52.44 o 
   2  -2   5     5166.15     6062.35    180.14 o 
   3  -2   5       20.11       64.57     20.60 o 
   4  -2   5      676.32      977.17     54.17 o 
   5  -2   5     3134.24     3077.15    117.41 o 
   6  -2   5     2444.25     2259.26    109.68 o 
   7  -2   5     2107.11     2173.36    129.03 o 
   8  -2   5     1191.19     1121.36    171.39 o 
   9  -2   5     1045.37      963.49    177.02 o 
  10  -2   5      229.90      120.34     60.45 o 
  -9  -1   5     1295.53     1398.69    272.61 o 
  -8  -1   5       17.82       29.25     58.78 o 
  -7  -1   5       37.72       -6.67     21.95 o 
  -6  -1   5     2172.01     2272.98    111.23 o 
  -5  -1   5     1879.26     1621.36     56.33 o 
  -4  -1   5      782.00      676.68     42.94 o 
  -3  -1   5      669.62      753.41     43.87 o 
  -2  -1   5      546.07      772.75     37.06 o 
  -1  -1   5    11253.68    11951.39    126.84 o 
   0  -1   5    21350.25    22094.50    249.27 o 
   1  -1   5      161.64      192.66     18.37 o 
   2  -1   5    24240.15    24499.31    394.15 o 
   3  -1   5    71842.24    72644.81    590.64 o 
   4  -1   5      994.78      985.44     49.65 o 
   5  -1   5      855.51      655.37     42.12 o 
   6  -1   5     3883.41     4110.75    110.61 o 
   7  -1   5      555.25      503.37     47.00 o 
   8  -1   5      303.01      493.89     94.45 o 
   9  -1   5      524.70      465.98    102.85 o 
  10  -1   5       34.68       -0.05     34.69 o 
  -9   0   5      513.51      483.24    169.81 o 
  -8   0   5       72.28       87.42    100.82 o 
  -7   0   5      569.33      699.46    161.33 o 
  -6   0   5     1693.54     1531.72     92.19 o 
  -5   0   5     1256.60     1209.79     70.15 o 
  -4   0   5    26532.76    24861.77    356.28 o 
  -3   0   5     9930.69    10485.50    151.48 o 
  -2   0   5       58.81      123.17     20.56 o 
  -1   0   5    58003.81    59922.76    476.53 o 
   0   0   5     2242.82     1593.24     41.28 o 
   1   0   5       27.31       67.21     12.54 o 
   2   0   5     9277.37     8565.17    131.79 o 
   3   0   5     7193.15     7216.41    116.85 o 
   4   0   5      128.46      135.10     21.50 o 
   5   0   5      195.88      164.38     30.65 o 
   6   0   5       33.72       24.37     17.60 o 
   7   0   5     4887.06     4304.45    263.34 o 
   8   0   5     8696.63     8854.90    258.38 o 
   9   0   5      997.38      934.51     89.34 o 
  10   0   5      210.81      228.83     55.10 o 
  -9   1   5      101.30      185.62    116.48 o 
  -8   1   5     1695.03     2020.74    312.16 o 
  -7   1   5     1690.39     1915.34    159.10 o 
  -6   1   5     2523.87     2799.32    177.41 o 
  -5   1   5     2056.94     2098.23    119.32 o 
  -4   1   5     3516.91     3230.25    142.08 o 
  -3   1   5       27.06       89.66     18.36 o 
  -2   1   5      142.91      128.49     16.83 o 
  -1   1   5    18980.07    20389.26    230.75 o 
   0   1   5      899.09     1018.72     36.34 o 
   1   1   5     6978.85     7521.58    153.83 o 
   2   1   5    21770.26    20549.62    172.23 o 
   3   1   5      720.01      811.00     35.04 o 
   4   1   5    36486.24    34144.30    361.52 o 
   5   1   5    14453.93    15141.55    251.45 o 
   6   1   5     3366.94     3254.48    131.84 o 
   7   1   5     4130.30     4053.33    170.75 o 
   8   1   5      206.37      138.14     40.93 o 
   9   1   5      479.63      322.72     50.57 o 
  10   1   5      124.28      121.81     36.99 o 
  11   1   5       26.60       28.93     65.31 o 
  -9   2   5        1.03       -0.69     95.84 o 
  -8   2   5     1070.83     1379.97    256.03 o 
  -7   2   5      735.44      633.53     67.74 o 
  -6   2   5      298.38      325.85     50.40 o 
  -5   2   5     5314.95     5038.50    239.60 o 
  -4   2   5     2527.13     2522.23    177.17 o 
  -3   2   5     2857.66     2785.50    123.43 o 
  -2   2   5    27989.92    27618.14    560.09 o 
  -1   2   5    27846.90    25653.72    410.97 o 
   0   2   5     5789.54     5820.75    152.42 o 
   1   2   5     8272.02     8679.51    123.40 o 
   2   2   5    35650.95    35521.56    320.12 o 
   3   2   5     1826.11     2670.45     63.53 o 
   4   2   5    11420.07    11472.25    216.61 o 
   5   2   5     1142.69     1146.35     54.33 o 
   6   2   5      399.56      506.75     51.28 o 
   7   2   5     2400.20     2304.20    132.75 o 
   8   2   5      508.61      453.75     44.08 o 
   9   2   5      894.61      861.93     77.97 o 
  10   2   5     1610.78     2010.64    189.38 o 
  11   2   5      423.23      582.07    115.17 o 
  -9   3   5       91.60      221.57    136.45 o 
  -8   3   5      631.05      782.69    207.46 o 
  -7   3   5      142.97       55.70     47.75 o 
  -6   3   5      421.51      438.29     89.85 o 
  -5   3   5     6635.26     7285.53    320.76 o 
  -4   3   5       59.07       66.22     22.92 o 
  -3   3   5     3134.25     2872.33    154.27 o 
  -2   3   5      468.31      317.23     68.22 o 
  -1   3   5    11417.91    11135.25    383.66 o 
   0   3   5    11063.92    10939.42    372.29 o 
   1   3   5    19361.98    20292.42    274.43 o 
   2   3   5     9448.06     9910.01    182.86 o 
   3   3   5    19126.32    21182.34    260.78 o 
   4   3   5    22553.10    21285.88    308.00 o 
   5   3   5       43.57       85.56     20.22 o 
   6   3   5    12409.51    11591.09    245.17 o 
   7   3   5    20037.77    21518.73    365.72 o 
   8   3   5      392.74      337.39     41.46 o 
   9   3   5        5.07      -28.11     28.11 o 
  10   3   5      342.80      361.69     77.25 o 
  11   3   5        2.34      -57.25     57.25 o 
  -9   4   5       53.10      225.70    135.22 o 
  -8   4   5       73.15      -80.40    107.27 o 
  -7   4   5      814.86      763.48    128.65 o 
  -6   4   5     1796.85     1721.23    176.24 o 
  -5   4   5     9847.86     9971.82    454.14 o 
  -4   4   5       53.54      405.26    138.36 o 
  -3   4   5     7867.04     7545.01    241.04 o 
  -2   4   5    22572.04    23683.00    470.60 o 
  -1   4   5      289.97      337.15    104.62 o 
   0   4   5    28160.07    28402.39    916.51 o 
   1   4   5     2119.26     1526.47    176.22 o 
   2   4   5      272.83      372.23     45.34 o 
   3   4   5    24059.42    26218.05    345.40 o 
   4   4   5       37.20       44.55     13.72 o 
   5   4   5     2662.19     2802.18    115.25 o 
   6   4   5      703.56      558.17     47.85 o 
   7   4   5     2871.32     2559.01    153.69 o 
   8   4   5      593.45      340.11     49.74 o 
   9   4   5     1505.42     1887.15    155.78 o 
  10   4   5      334.53      105.62    119.82 o 
  11   4   5      211.94      198.23     65.92 o 
  -8   5   5      390.74      386.47    158.45 o 
  -7   5   5      175.57      180.95     68.95 o 
  -6   5   5      986.80     1014.48    152.44 o 
  -5   5   5       82.67       76.67     34.00 o 
  -4   5   5     2867.74     3140.70    212.75 o 
  -3   5   5      322.10      181.69    104.03 o 
  -2   5   5     3561.27     3445.41    263.67 o 
  -1   5   5       96.28       72.37     84.46 o 
   0   5   5    14870.79    17456.94    418.77 o 
   1   5   5       66.26      106.49     44.07 o 
   2   5   5    10146.57    11556.47    508.67 o 
   3   5   5    48991.37    50720.19    922.52 o 
   4   5   5     5058.49     5874.94    159.05 o 
   5   5   5     2742.13     2859.26    138.78 o 
   6   5   5     2264.08     2263.43    126.89 o 
   7   5   5      320.66      431.22     46.08 o 
   8   5   5     2062.87     2353.27    144.81 o 
   9   5   5      799.20      941.49    112.55 o 
  10   5   5      395.65      446.75     88.93 o 
  -8   6   5       22.06      240.19    135.68 o 
  -7   6   5      171.27       52.64    116.56 o 
  -6   6   5       10.72       37.91     82.59 o 
  -5   6   5        6.46      -75.43     92.86 o 
  -4   6   5     8851.84     9281.76    675.36 o 
  -3   6   5     6159.77     6158.25    543.24 o 
  -2   6   5      463.40      368.13    134.97 o 
  -1   6   5    12115.08    13469.60    607.77 o 
   0   6   5     8886.48     9966.08    453.85 o 
   1   6   5        0.38      -40.88     68.16 o 
   2   6   5     2635.10     2165.62    251.95 o 
   3   6   5     4778.50     4964.21    186.55 o 
   4   6   5      603.80      672.60     64.50 o 
   5   6   5      351.72      474.92     75.65 o 
   6   6   5      431.68      491.86     72.62 o 
   7   6   5      229.49      243.82     66.90 o 
   8   6   5     3376.80     3102.05    281.27 o 
   9   6   5      662.43      924.38    116.72 o 
  10   6   5       20.87      -57.61     57.61 o 
  -7   7   5     1125.46     1313.58    294.89 o 
  -6   7   5     1195.81     1349.34    295.81 o 
  -5   7   5       19.40      -55.95    113.83 o 
  -4   7   5     1103.58     1381.21    280.96 o 
  -3   7   5       11.57      -13.53     86.20 o 
  -2   7   5       20.32       14.81    116.88 o 
  -1   7   5      202.71      231.47     57.81 o 
   0   7   5      892.70     1241.37    174.34 o 
   1   7   5      911.09     1147.98    237.54 o 
   2   7   5     1928.71     1751.68    266.70 o 
   3   7   5     4215.14     3669.80    239.26 o 
   4   7   5     7743.24     7054.26    473.72 o 
   5   7   5    10985.61    10711.19    397.27 o 
   6   7   5     4939.74     4663.57    407.04 o 
   7   7   5      893.49      814.22    183.04 o 
   8   7   5     2472.49     2936.31    246.80 o 
   9   7   5       57.91      101.59     60.55 o 
  10   7   5      257.60      354.34    158.94 o 
  -6   8   5       37.05      -49.81     95.12 o 
  -5   8   5       10.85       21.69     86.61 o 
  -4   8   5      739.26      558.49    223.53 o 
  -3   8   5      316.91       93.15     81.30 o 
  -2   8   5     4398.77     5634.76    562.63 o 
  -1   8   5    12171.76    14484.04    499.19 o 
   0   8   5       16.81       94.70    149.89 o 
   1   8   5     7974.15     8819.78    692.32 o 
   2   8   5     8579.87     8001.85    623.74 o 
   3   8   5      683.57      663.13    170.12 o 
   4   8   5      263.71      333.82    129.45 o 
   5   8   5       88.06       35.75     28.47 o 
   6   8   5        0.38       -8.59     25.14 o 
   7   8   5        6.61       82.63     92.31 o 
   8   8   5      487.48      430.20    105.19 o 
   9   8   5      205.35       68.78     86.82 o 
  -6   9   5      118.44       55.23    154.77 o 
  -5   9   5     1110.70      932.65    276.26 o 
  -4   9   5      557.87      419.20    195.67 o 
  -3   9   5        4.00       62.33     91.60 o 
  -2   9   5       65.84       98.70    106.54 o 
  -1   9   5       27.93      126.72     82.66 o 
   0   9   5       74.87       23.97    102.73 o 
   1   9   5     2084.59     2800.51    424.21 o 
   2   9   5      239.33       99.92     78.12 o 
   3   9   5      196.79      296.99    152.43 o 
   4   9   5     4567.57     4043.30    447.98 o 
   5   9   5      101.47       97.27     75.00 o 
   6   9   5     1418.69     1152.06    230.71 o 
   7   9   5     3762.81     4066.60    449.24 o 
   8   9   5      677.47      863.38    148.32 o 
   9   9   5      114.90      110.95     66.71 o 
  -5  10   5      329.58      359.32    180.71 o 
  -4  10   5      226.43     -126.28    135.27 o 
  -3  10   5      669.46     1207.63    281.96 o 
  -2  10   5      579.57      713.35    123.69 o 
  -1  10   5      285.66      353.63    118.45 o 
   0  10   5     1955.88     2529.37    323.36 o 
   1  10   5     2251.06     2333.02    429.67 o 
   2  10   5      175.53      136.41    102.94 o 
   3  10   5     2542.54     2339.31    386.70 o 
   4  10   5     1936.91     1441.62    293.52 o 
   5  10   5      132.23      133.46     93.73 o 
   6  10   5        1.34     -144.19    144.19 o 
   7  10   5       12.59      116.48    104.89 o 
   8  10   5       34.99      171.44    115.13 o 
  -3  11   5      734.18     1187.51    317.15 o 
  -2  11   5      576.12      937.47    200.74 o 
  -1  11   5       25.55      -21.62    134.73 o 
   0  11   5       19.65       35.51     81.20 o 
   1  11   5       46.49      311.07    264.52 o 
   2  11   5      272.95      376.56    201.89 o 
   3  11   5      627.56      716.10    261.99 o 
   4  11   5     1499.75     1205.90    294.90 o 
   5  11   5       90.40        8.99    116.80 o 
   6  11   5      877.52      513.25    183.89 o 
   7  11   5      442.33      516.05    183.67 o 
  -1  12   5      239.64      460.53    240.29 o 
   0  12   5     1064.03     1590.17    381.68 o 
   1  12   5       51.37     -211.23    211.23 o 
   2  12   5      589.04      594.69    252.27 o 
   3  12   5      754.75      733.22    273.86 o 
   4  12   5       44.50       88.66    184.43 o 
   5  12   5      451.19      662.78    233.17 o 
  -4  -9   6      145.80      169.19     97.64 o 
  -3  -9   6        4.66     -100.33    100.33 o 
  -2  -9   6      461.70      576.74    132.08 o 
  -1  -9   6      130.45       46.90     51.44 o 
   0  -9   6      263.15      280.31     76.14 o 
   1  -9   6      118.07      169.48     50.22 o 
   2  -9   6       13.18      -55.37     55.37 o 
   3  -9   6       97.27       91.63     46.17 o 
  -5  -8   6      183.81      219.25    160.79 o 
  -4  -8   6      273.84      190.62     76.69 o 
  -3  -8   6       84.81       97.83    130.66 o 
  -2  -8   6      566.15      530.14    118.26 o 
  -1  -8   6       41.48      -15.78     76.66 o 
   0  -8   6     1632.84     2027.96    178.41 o 
   1  -8   6     1878.03     1974.22    176.14 o 
   2  -8   6      540.88      493.94    102.76 o 
   3  -8   6      377.37      316.36     63.81 o 
   4  -8   6      228.31      234.62     54.23 o 
   5  -8   6        1.97      -49.14     49.14 o 
  -6  -7   6      581.58      627.06    108.17 o 
  -5  -7   6      978.50     1166.79    126.81 o 
  -4  -7   6      454.44      534.24     81.82 o 
  -3  -7   6     1045.45     1186.34    128.06 o 
  -2  -7   6     2059.13     1837.67    202.13 o 
  -1  -7   6      106.39      119.72     76.00 o 
   0  -7   6       67.86       -0.28     45.26 o 
   1  -7   6      111.82      157.25     50.03 o 
   2  -7   6      562.39      444.31     76.74 o 
   3  -7   6       92.25      107.67     41.48 o 
   4  -7   6       77.73        6.90     38.43 o 
   5  -7   6       54.07       32.12     45.44 o 
   6  -7   6      560.27      548.91    117.20 o 
  -7  -6   6        4.06        2.38     32.24 o 
  -6  -6   6      377.33      489.37     69.66 o 
  -5  -6   6      440.53      326.17     53.27 o 
  -4  -6   6      114.45      119.43     29.28 o 
  -3  -6   6      853.90      799.73     62.70 o 
  -2  -6   6     4147.41     3959.52    275.40 o 
  -1  -6   6      205.94      267.68     51.93 o 
   0  -6   6     2749.15     3170.15    147.08 o 
   1  -6   6       17.11      -20.84     27.64 o 
   2  -6   6     3825.89     3916.74    152.80 o 
   3  -6   6     9678.36    10203.78    544.86 o 
   4  -6   6      586.53      601.85     86.08 o 
   5  -6   6       61.31       -8.00     44.46 o 
   6  -6   6      532.55      322.83     82.86 o 
   7  -6   6        1.13      -80.22     80.22 o 
  -8  -5   6        6.80       15.24     33.65 o 
  -7  -5   6      543.29      490.05    115.71 o 
  -6  -5   6     1781.20     1976.17    152.72 o 
  -5  -5   6       66.52      104.82     33.83 o 
  -4  -5   6     4028.70     4050.25    141.30 o 
  -3  -5   6      980.66      861.58     53.69 o 
  -2  -5   6      191.40      226.96     49.30 o 
  -1  -5   6    10744.30    11213.28    299.12 o 
   0  -5   6      190.26      120.96     27.51 o 
   1  -5   6      852.08      818.67     70.78 o 
   2  -5   6        0.93       22.58     23.97 o 
   3  -5   6     2540.17     2464.76    111.40 o 
   4  -5   6        1.70      -25.28     39.86 o 
   5  -5   6      427.22      262.68     73.92 o 
   6  -5   6      314.59      300.11     58.53 o 
   7  -5   6      252.88      299.82     66.41 o 
   8  -5   6      927.51     1029.07    224.41 o 
  -8  -4   6      642.68      920.98    160.39 o 
  -7  -4   6       75.36      190.29     61.95 o 
  -6  -4   6      397.39      495.62     67.11 o 
  -5  -4   6      944.71     1001.22     74.82 o 
  -4  -4   6      817.63      757.14     52.35 o 
  -3  -4   6      429.84      389.75     37.13 o 
  -2  -4   6     1753.76     1740.79     72.10 o 
  -1  -4   6    17280.03    16895.03    309.71 o 
   0  -4   6     6531.91     7113.31    184.75 o 
   1  -4   6      437.58      652.24     55.45 o 
   2  -4   6     4385.18     4384.31    138.12 o 
   3  -4   6     1110.87     1055.12     73.26 o 
   4  -4   6     5369.38     5300.61    182.64 o 
   5  -4   6     2509.24     2700.38    151.27 o 
   6  -4   6     1003.47     1022.32    102.57 o 
   7  -4   6      222.57      174.07     48.53 o 
   8  -4   6       45.90       -2.14     47.07 o 
   9  -4   6      120.60       93.13     47.31 o 
  -8  -3   6      548.28      476.24    142.26 o 
  -7  -3   6      501.22      505.27    132.84 o 
  -6  -3   6      334.16      279.57     61.92 o 
  -5  -3   6     3202.87     3269.55    130.25 o 
  -4  -3   6     7981.91     8519.62    217.15 o 
  -3  -3   6        8.45       10.14     17.60 o 
  -2  -3   6     2830.84     2895.99     92.23 o 
  -1  -3   6     8087.64     8383.32    166.36 o 
   0  -3   6     4806.34     4995.80    162.86 o 
   1  -3   6     4349.79     4720.32    132.97 o 
   2  -3   6    12561.15    11847.18    284.10 o 
   3  -3   6      265.44      366.89     40.64 o 
   4  -3   6     5617.67     6190.03    164.00 o 
   5  -3   6     2232.96     1989.68     95.57 o 
   6  -3   6      443.81      545.99     52.36 o 
   7  -3   6     1989.79     2012.02    150.59 o 
   8  -3   6     1436.27     1268.17    129.23 o 
   9  -3   6       14.78      -79.99     79.99 o 
  -9  -2   6        4.56       55.81     76.71 o 
  -8  -2   6      870.29     1036.48    201.17 o 
  -7  -2   6      135.57      237.71     75.56 o 
  -6  -2   6       20.98       30.98     35.05 o 
  -5  -2   6     2959.72     2847.76    131.71 o 
  -4  -2   6     2351.35     2277.28     92.04 o 
  -3  -2   6      249.12      267.30     29.69 o 
  -2  -2   6      389.46      383.37     30.33 o 
  -1  -2   6     6665.81     7178.93    116.45 o 
   0  -2   6     9139.42     8724.60    495.84 o 
   1  -2   6    21515.40    21024.08    416.50 o 
   2  -2   6    21995.15    23137.71    366.60 o 
   3  -2   6      980.71     1073.42     57.41 o 
   4  -2   6    14080.60    13137.32    226.90 o 
   5  -2   6      702.02      808.21     57.00 o 
   6  -2   6     1481.12     1426.08     88.71 o 
   7  -2   6     4059.30     4609.93    219.63 o 
   8  -2   6      242.93      266.93     58.99 o 
   9  -2   6       44.29       39.74     61.52 o 
  10  -2   6       55.61       63.33     46.10 o 
  -9  -1   6       15.93      -43.53     78.24 o 
  -8  -1   6      839.63      938.35    210.79 o 
  -7  -1   6       83.37       12.99     50.01 o 
  -6  -1   6      516.89      504.47    132.99 o 
  -5  -1   6     8724.37     8599.07    221.45 o 
  -4  -1   6       10.20       40.85     19.21 o 
  -3  -1   6    18036.92    17151.97    258.70 o 
  -2  -1   6    31003.68    33340.71    315.49 o 
  -1  -1   6     8894.81     8138.31    107.39 o 
   0  -1   6     9016.27     9395.96    159.90 o 
   1  -1   6     2207.34     2805.14    116.22 o 
   2  -1   6       90.77       99.68     16.02 o 
   3  -1   6     5303.34     5046.76    131.59 o 
   4  -1   6      964.32     1042.46     59.12 o 
   5  -1   6     5247.77     5824.71    135.30 o 
   6  -1   6     1468.61     1274.54     63.88 o 
   7  -1   6     5169.45     4906.68    202.75 o 
   8  -1   6      116.18       97.93     38.72 o 
   9  -1   6     1499.96     1555.99    121.91 o 
  10  -1   6      634.21      645.46     85.95 o 
  -9   0   6      981.19     1346.44    263.61 o 
  -8   0   6      581.43      515.21    153.95 o 
  -7   0   6      171.10      162.95     53.02 o 
  -6   0   6      816.25      969.22     67.98 o 
  -5   0   6      600.53      679.77     51.82 o 
  -4   0   6     1786.82     1690.24     72.03 o 
  -3   0   6     3122.33     2621.76     77.01 o 
  -2   0   6       34.05       43.61     11.45 o 
  -1   0   6     4422.70     4752.00     83.14 o 
   0   0   6    19230.45    23053.21    203.05 o 
   1   0   6      568.99      782.72    121.45 o 
   2   0   6    12039.81    12278.35    183.38 o 
   3   0   6    64927.43    63456.16    500.98 o 
   4   0   6    18421.44    19110.00    256.18 o 
   5   0   6     1332.58     1178.08     55.65 o 
   6   0   6     4428.63     4515.30    126.03 o 
   7   0   6     3446.56     3620.74    113.51 o 
   8   0   6      229.38      172.32     47.52 o 
   9   0   6      134.09      146.76     44.19 o 
  10   0   6      345.95      331.43     65.11 o 
  -9   1   6        2.53      147.75    132.55 o 
  -8   1   6      362.16      603.96    175.09 o 
  -7   1   6     1172.48     1112.40     97.14 o 
  -6   1   6      736.81      674.37    103.91 o 
  -5   1   6     3586.99     3751.38    191.81 o 
  -4   1   6     7028.22     6743.93    231.11 o 
  -3   1   6     5458.72     5483.64    209.74 o 
  -2   1   6     3418.76     3548.90     87.30 o 
  -1   1   6    18706.25    17420.54    183.27 o 
   0   1   6    48086.14    48332.35    496.27 o 
   1   1   6     4233.35     3703.83     98.82 o 
   2   1   6      484.17      548.39     28.08 o 
   3   1   6     3868.13     3498.38     80.37 o 
   4   1   6     5606.40     5199.14    112.76 o 
   5   1   6      425.52      323.01     30.03 o 
   6   1   6      261.50      240.94     35.28 o 
   7   1   6       15.50       -1.64     25.58 o 
   8   1   6     3579.29     3772.60    186.12 o 
   9   1   6     1372.31     1750.97    117.92 o 
  10   1   6        0.28      -16.08     28.67 o 
  -9   2   6      447.91      476.73    151.37 o 
  -8   2   6      117.84      240.37    136.67 o 
  -7   2   6     1670.02     1943.45    169.73 o 
  -6   2   6     2161.11     2454.21    226.01 o 
  -5   2   6       10.22       -5.39     39.46 o 
  -4   2   6     4563.26     4394.95    136.69 o 
  -3   2   6      173.19      150.18     32.56 o 
  -2   2   6    12206.38    11709.86    277.99 o 
  -1   2   6     4514.62     4999.19    148.20 o 
   0   2   6    49636.07    49044.97    782.03 o 
   1   2   6     1106.66     1288.75     46.16 o 
   2   2   6     4183.40     4995.22     91.39 o 
   3   2   6    14680.58    14201.39    191.86 o 
   4   2   6     9601.63     9186.70    172.69 o 
   5   2   6    26791.17    26026.32    472.15 o 
   6   2   6    11111.30    11860.06    187.85 o 
   7   2   6      169.49      198.48     38.41 o 
   8   2   6     2062.33     2059.74    115.58 o 
   9   2   6      177.68      112.49     32.72 o 
  10   2   6       19.37        6.44     37.87 o 
  11   2   6       66.68      107.52     75.83 o 
  -9   3   6       19.90     -161.72    161.72 o 
  -8   3   6        0.79      -62.07     96.41 o 
  -7   3   6     1208.71     1230.78    145.01 o 
  -6   3   6       35.14       39.98     36.99 o 
  -5   3   6      105.47       88.87     48.25 o 
  -4   3   6    16265.04    16079.87    479.60 o 
  -3   3   6     1096.33     1234.82    104.57 o 
  -2   3   6    11422.79    11979.15    431.39 o 
  -1   3   6    26351.97    23857.64    592.17 o 
   0   3   6      429.77      858.18     83.45 o 
   1   3   6    25888.58    23998.99    317.58 o 
   2   3   6    31107.43    31969.14    308.52 o 
   3   3   6    13645.72    13492.97    188.62 o 
   4   3   6       19.42       29.08     11.96 o 
   5   3   6     4834.85     4362.66    132.13 o 
   6   3   6      571.68      680.84     49.99 o 
   7   3   6      589.49      465.43     57.92 o 
   8   3   6     5073.06     5397.65    200.69 o 
   9   3   6       55.49       28.20     29.71 o 
  10   3   6      737.35      939.61    120.93 o 
  11   3   6      855.33      838.20    126.54 o 
  -8   4   6      739.41      595.36    205.43 o 
  -7   4   6      541.49      562.44    107.07 o 
  -6   4   6        8.49       37.98     86.28 o 
  -5   4   6     1940.88     1725.95    199.99 o 
  -4   4   6      542.90      677.93     98.83 o 
  -3   4   6      252.96      257.69     47.23 o 
  -2   4   6     1039.32     1311.74     88.18 o 
  -1   4   6     3059.65     2876.83    296.24 o 
   0   4   6      408.08      584.56     97.73 o 
   1   4   6    34166.48    35705.28    474.49 o 
   2   4   6    12143.89    11576.06    268.64 o 
   3   4   6     2127.05     2462.11     93.50 o 
   4   4   6    14412.65    14383.11    278.32 o 
   5   4   6     1634.90     1755.32     80.04 o 
   6   4   6      431.46      506.69     45.49 o 
   7   4   6     9502.39     9171.93    311.62 o 
   8   4   6     3955.74     4793.81    237.96 o 
   9   4   6        7.16      -16.96     49.58 o 
  10   4   6      430.58      347.39     83.11 o 
  11   4   6      341.52      482.74     94.89 o 
  -8   5   6        0.93      298.60    159.39 o 
  -7   5   6        3.43      -10.58     51.31 o 
  -6   5   6      737.47      728.85    145.01 o 
  -5   5   6      665.13      491.02    104.24 o 
  -4   5   6     1811.09     1924.04    158.10 o 
  -3   5   6     7047.54     6582.58    274.05 o 
  -2   5   6    11984.42    11908.63    508.32 o 
  -1   5   6    18170.15    17725.58    612.57 o 
   0   5   6     2328.18     2742.18    286.57 o 
   1   5   6     5021.66     4318.68    343.47 o 
   2   5   6     1871.33     1487.90    168.47 o 
   3   5   6     5441.97     5221.16    153.82 o 
   4   5   6    10539.76    11487.82    281.47 o 
   5   5   6     1152.91      949.08     63.61 o 
   6   5   6     2436.45     2255.01     99.43 o 
   7   5   6      548.22      420.79     49.53 o 
   8   5   6      897.92      852.15     73.38 o 
   9   5   6     1043.12     1003.99    117.47 o 
  10   5   6      543.62      575.99     96.79 o 
  -7   6   6        5.92      -32.41    163.00 o 
  -6   6   6      411.02      282.25    251.06 o 
  -5   6   6     2055.71     2213.65    350.17 o 
  -4   6   6       63.97      122.96     71.62 o 
  -3   6   6      589.54      756.06    193.28 o 
  -2   6   6      131.14       49.72     74.00 o 
  -1   6   6      157.62      219.13    113.08 o 
   0   6   6     2057.26     1805.91    265.29 o 
   1   6   6     1574.14     2207.55    207.87 o 
   2   6   6     4464.98     5520.18    295.78 o 
   3   6   6    16394.48    16178.42    492.93 o 
   4   6   6    28185.00    28878.62    653.92 o 
   5   6   6      808.20      578.24     59.59 o 
   6   6   6     7212.20     7359.32    394.90 o 
   7   6   6     7327.59     7382.06    361.18 o 
   8   6   6       82.67       71.49     29.98 o 
   9   6   6     1214.00     1688.14    190.96 o 
  10   6   6      420.66      440.68    112.84 o 
  -7   7   6        4.79      -44.66     79.07 o 
  -6   7   6      159.54      261.83    154.02 o 
  -5   7   6      315.31       51.63    113.66 o 
  -4   7   6       29.69       75.81    108.72 o 
  -3   7   6     4749.19     5284.10    538.39 o 
  -2   7   6      631.48      436.72    142.75 o 
  -1   7   6     2983.85     3834.57    414.23 o 
   0   7   6    27736.30    33346.86    596.24 o 
   1   7   6     5334.85     6098.73    515.95 o 
   2   7   6       61.62      -59.48    111.54 o 
   3   7   6     2815.78     2360.89    274.28 o 
   4   7   6       38.78       41.58     77.22 o 
   5   7   6     3316.27     2921.90    167.51 o 
   6   7   6      303.91      350.37     94.81 o 
   7   7   6      644.70      741.34    173.33 o 
   8   7   6      390.47      446.01    103.79 o 
   9   7   6      888.35     1191.98    237.38 o 
  10   7   6       19.70      -21.73     68.40 o 
  -6   8   6      526.36      472.82    188.94 o 
  -5   8   6      311.60      236.31    144.07 o 
  -4   8   6     1085.01      963.28    252.24 o 
  -3   8   6      879.51      771.34    225.66 o 
  -2   8   6      574.51      926.96    248.40 o 
  -1   8   6      266.92      393.54     73.55 o 
   0   8   6      946.78     1649.70    162.37 o 
   1   8   6      285.56      222.77    129.12 o 
   2   8   6     1300.28     1221.25    249.53 o 
   3   8   6      459.16      425.35    138.18 o 
   4   8   6      129.54      146.56     88.88 o 
   5   8   6     6078.62     5761.05    470.89 o 
   6   8   6     3985.47     4300.26    418.36 o 
   7   8   6      284.82      198.62    102.81 o 
   8   8   6     1447.53     1308.80    173.29 o 
   9   8   6      451.57      567.94    298.77 o 
  -5   9   6       48.78      -46.84    121.69 o 
  -4   9   6      450.23      437.88    193.60 o 
  -3   9   6      764.81      425.73    192.32 o 
  -2   9   6      245.18      337.01    154.65 o 
  -1   9   6     1868.31     2323.81    173.00 o 
   0   9   6     1200.44     1178.37    150.94 o 
   1   9   6     3562.93     4564.42    524.33 o 
   2   9   6     8837.55     8459.18    680.41 o 
   3   9   6     5621.62     5311.81    511.78 o 
   4   9   6       72.62      -40.93    122.34 o 
   5   9   6      298.48      438.65    141.96 o 
   6   9   6      102.69      -48.56     81.11 o 
   7   9   6       24.61      275.00    135.39 o 
   8   9   6       89.31       66.74     59.03 o 
   9   9   6       83.37       99.30     69.10 o 
  -4  10   6      812.10      966.37    269.05 o 
  -3  10   6       32.39        8.43     88.13 o 
  -2  10   6      688.67      837.97    208.54 o 
  -1  10   6     1308.81     1626.63    392.61 o 
   0  10   6       70.10       39.90    166.91 o 
   1  10   6      418.81      337.62    168.54 o 
   2  10   6     1563.27     2304.89    398.19 o 
   3  10   6      704.35      440.72    183.05 o 
   4  10   6      289.07      131.02    115.44 o 
   5  10   6     1280.08     1213.69    257.87 o 
   6  10   6      148.77      239.21    140.60 o 
   7  10   6     1528.99     1301.72    270.50 o 
   8  10   6     1923.82     2455.34    386.14 o 
  -3  11   6       98.74      356.48    149.29 o 
  -2  11   6      783.68     1123.45    218.96 o 
  -1  11   6      749.30     1093.51    322.06 o 
   0  11   6        7.61      -37.73    138.45 o 
   1  11   6     1619.29     2242.02    435.16 o 
   2  11   6      330.51      275.42    166.20 o 
   3  11   6      397.70      469.71    193.24 o 
   4  11   6     2002.61     2147.85    386.63 o 
   5  11   6      328.57      289.98    149.84 o 
   6  11   6        3.99     -157.53    157.53 o 
   7  11   6        8.33       93.36    136.72 o 
  -1  12   6        7.39       11.71    102.22 o 
   0  12   6      253.46      488.31    253.69 o 
   1  12   6       73.06      -11.45    162.47 o 
   2  12   6      210.60      617.43    246.94 o 
   3  12   6      395.09      449.43    240.35 o 
   4  12   6      708.81      779.10    265.61 o 
   5  12   6       68.34      -33.94    111.67 o 
  -2  -9   7       22.18       50.34    132.28 o 
  -1  -9   7      881.81      704.10    152.21 o 
   0  -9   7      917.29      842.68    157.55 o 
   1  -9   7       23.04       51.96     51.88 o 
   2  -9   7      414.79      272.27     86.25 o 
  -4  -8   7      906.84      912.67    157.87 o 
  -3  -8   7      123.90       46.90    197.16 o 
  -2  -8   7      111.11       36.56     79.11 o 
  -1  -8   7      520.75      588.88    131.64 o 
   0  -8   7      149.93      188.38     64.98 o 
   1  -8   7      188.05      167.08    123.19 o 
   2  -8   7       37.90       40.57     41.22 o 
   3  -8   7       81.87       -1.58     40.82 o 
   4  -8   7       88.72       82.05     69.45 o 
  -6  -7   7        4.59      117.89     59.18 o 
  -5  -7   7      106.35      134.89     73.49 o 
  -4  -7   7      958.95      918.91    155.09 o 
  -3  -7   7       68.17       69.99     33.02 o 
  -2  -7   7      106.13       78.27     54.32 o 
  -1  -7   7     1323.79     1393.28    189.33 o 
   0  -7   7      198.71      227.57     50.81 o 
   1  -7   7     2424.27     2739.91    171.90 o 
   2  -7   7     1662.97     1868.35    204.56 o 
   3  -7   7        8.42       10.98     36.19 o 
   4  -7   7     1340.10     1253.13    131.48 o 
   5  -7   7      249.02      322.80     74.23 o 
   6  -7   7        0.46      -91.40     91.40 o 
  -6  -6   7       19.56      -48.24     68.11 o 
  -5  -6   7     1372.80     1600.99    125.07 o 
  -4  -6   7       57.48       33.22     40.79 o 
  -3  -6   7     2692.41     3035.29    134.58 o 
  -2  -6   7     4449.85     4552.02    200.59 o 
  -1  -6   7     1057.40     1050.85    119.45 o 
   0  -6   7      452.99      447.19     80.78 o 
   1  -6   7       62.14       78.37     48.84 o 
   2  -6   7       18.86       40.31     56.28 o 
   3  -6   7        1.61       12.04     30.77 o 
   4  -6   7      867.90      939.27    123.17 o 
   5  -6   7       66.20       70.88     60.18 o 
   6  -6   7      159.34      174.42     72.05 o 
   7  -6   7      492.08      234.34    137.73 o 
  -7  -5   7       45.41      128.72     49.32 o 
  -6  -5   7      130.95      207.23     62.27 o 
  -5  -5   7      385.07      583.30     75.15 o 
  -4  -5   7      406.64      366.12     47.78 o 
  -3  -5   7      999.50     1053.08     67.34 o 
  -2  -5   7      641.53      540.79     48.64 o 
  -1  -5   7     1312.93     1288.78     99.75 o 
   0  -5   7     2493.93     2650.86    156.21 o 
   1  -5   7     1262.86     1308.56     86.95 o 
   2  -5   7      108.69      124.60     28.50 o 
   3  -5   7     6062.09     6048.09    255.16 o 
   4  -5   7     2539.20     2781.59    172.68 o 
   5  -5   7       38.42      -13.50     38.14 o 
   6  -5   7     1147.11      986.05    133.39 o 
   7  -5   7     1180.24      990.22    159.69 o 
   8  -5   7       22.78        6.38     44.09 o 
  -8  -4   7      342.42      380.21    145.97 o 
  -7  -4   7      571.23      835.85    129.41 o 
  -6  -4   7      773.65      857.07     87.03 o 
  -5  -4   7     3578.91     3860.11    175.02 o 
  -4  -4   7      544.84      537.20     45.38 o 
  -3  -4   7     1449.81     1540.56     76.91 o 
  -2  -4   7      891.63      852.59     51.76 o 
  -1  -4   7     4398.84     4678.12    150.50 o 
   0  -4   7     8180.66     8222.49    214.35 o 
   1  -4   7      291.18      226.32     34.19 o 
   2  -4   7       54.24       68.52     21.09 o 
   3  -4   7      288.08      132.03     35.74 o 
   4  -4   7      807.50      657.87     64.95 o 
   5  -4   7      788.01      759.72     84.92 o 
   6  -4   7      802.33      678.20     85.31 o 
   7  -4   7      445.99      410.14     73.62 o 
   8  -4   7      292.66      284.69     65.00 o 
  -8  -3   7        1.10       36.00     55.27 o 
  -7  -3   7      511.79      583.06    109.11 o 
  -6  -3   7      229.55      108.10     59.89 o 
  -5  -3   7      296.78      239.88     46.30 o 
  -4  -3   7     2345.10     2814.81    119.68 o 
  -3  -3   7      775.63      723.15     46.90 o 
  -2  -3   7     2344.41     2359.16     80.66 o 
  -1  -3   7     1260.91     1336.65     53.65 o 
   0  -3   7    23550.68    23481.08    563.38 o 
   1  -3   7       54.47       83.39     17.49 o 
   2  -3   7     4481.55     4479.29    134.41 o 
   3  -3   7    13710.68    13954.83    344.91 o 
   4  -3   7       96.51       75.06     26.82 o 
   5  -3   7     4263.45     4046.55    159.54 o 
   6  -3   7     1352.45     1595.24    103.04 o 
   7  -3   7       16.73      -45.82     45.82 o 
   8  -3   7      410.36      366.76     71.87 o 
   9  -3   7      133.26      148.34     59.44 o 
  -8  -2   7      138.90       77.80     45.22 o 
  -7  -2   7     1289.02     1323.42    237.66 o 
  -6  -2   7       71.69       28.17     43.71 o 
  -5  -2   7        7.17      -25.78     47.95 o 
  -4  -2   7    16445.71    16282.03    324.33 o 
  -3  -2   7     3008.59     3439.65    119.79 o 
  -2  -2   7       28.15       27.97     13.81 o 
  -1  -2   7     8845.24     8801.13    238.27 o 
   0  -2   7      227.40      261.86     37.16 o 
   1  -2   7     5184.38     4889.76    176.55 o 
   2  -2   7     2208.89     2123.70     62.65 o 
   3  -2   7     2996.33     2910.32     93.62 o 
   4  -2   7        3.20      -18.22     18.22 o 
   5  -2   7      912.05      890.70     57.39 o 
   6  -2   7      128.96      119.30     25.15 o 
   7  -2   7     1201.99     1050.38     79.74 o 
   8  -2   7     3718.63     3909.02    217.87 o 
   9  -2   7      171.73       74.12     41.41 o 
  -8  -1   7      982.11     1069.79    251.72 o 
  -7  -1   7      702.86      870.68    124.31 o 
  -6  -1   7      453.20      561.13     98.46 o 
  -5  -1   7       56.00       99.12     36.32 o 
  -4  -1   7       14.73       70.78     22.25 o 
  -3  -1   7     2218.01     2160.23    104.88 o 
  -2  -1   7      173.23      159.90     21.93 o 
  -1  -1   7      361.04      323.41     28.12 o 
   0  -1   7       21.83       29.43     15.85 o 
   1  -1   7    24920.93    27106.37    375.06 o 
   2  -1   7     9641.08     9776.45    169.78 o 
   3  -1   7     5984.38     6017.24    122.20 o 
   4  -1   7    12419.43    12526.69    237.94 o 
   5  -1   7     6516.86     6784.08    171.27 o 
   6  -1   7      662.10      766.14     55.75 o 
   7  -1   7     1643.86     1791.80     85.69 o 
   8  -1   7     1289.45     1386.11    113.30 o 
   9  -1   7        7.97      -10.29     33.61 o 
  10  -1   7      124.18      150.87     51.37 o 
  -8   0   7        3.99      193.67    125.04 o 
  -7   0   7     1012.33     1025.16    200.27 o 
  -6   0   7      200.95      163.85     36.66 o 
  -5   0   7      173.40      155.56     35.32 o 
  -4   0   7     5820.57     6116.38    146.71 o 
  -3   0   7     8204.98     7997.02    146.86 o 
  -2   0   7    16579.23    15581.43    216.23 o 
  -1   0   7    41159.13    41791.36    384.02 o 
   0   0   7     2330.04     2965.32     79.19 o 
   1   0   7     7200.33     7143.06    171.39 o 
   2   0   7     3523.78     3346.31     95.40 o 
   3   0   7      113.80      103.15     23.39 o 
   4   0   7      793.81      766.39     84.13 o 
   5   0   7      350.94      271.21     31.12 o 
   6   0   7      902.98      790.79     50.90 o 
   7   0   7      982.88      898.21     60.06 o 
   8   0   7     1172.68     1139.98     95.79 o 
   9   0   7      989.70      891.78     92.04 o 
  10   0   7     1036.32     1119.46    119.52 o 
  -8   1   7     1408.96     1528.05    279.16 o 
  -7   1   7        5.35        6.85     41.08 o 
  -6   1   7      470.61      580.74     75.64 o 
  -5   1   7     5222.57     5465.89    197.00 o 
  -4   1   7      615.58      623.38     45.33 o 
  -3   1   7        6.86       17.48     14.76 o 
  -2   1   7     2617.58     2481.54     67.47 o 
  -1   1   7     2889.82     2887.70     67.69 o 
   0   1   7     2563.16     2596.91     95.86 o 
   1   1   7    13924.32    15401.64    233.55 o 
   2   1   7     2246.44     2518.68     82.26 o 
   3   1   7    11162.17    11279.98    201.61 o 
   4   1   7    39628.66    38164.45    473.19 o 
   5   1   7      558.58      494.37     37.26 o 
   6   1   7     6675.86     6534.59    153.32 o 
   7   1   7    11195.04    12105.42    289.48 o 
   8   1   7      726.83      618.99     68.73 o 
   9   1   7      112.81       91.46     34.57 o 
  10   1   7      173.32      128.89     34.44 o 
  -8   2   7       28.06     -124.98    124.98 o 
  -7   2   7       18.78       18.17     35.00 o 
  -6   2   7     2606.21     2544.99    156.48 o 
  -5   2   7     2739.78     2597.21    187.94 o 
  -4   2   7     1561.21     1664.72    101.73 o 
  -3   2   7    14282.84    14747.93    420.22 o 
  -2   2   7      214.90      231.74     29.18 o 
  -1   2   7      955.67     1189.49     63.08 o 
   0   2   7    52443.28    51144.42    624.18 o 
   1   2   7    12455.54    12015.94    206.69 o 
   2   2   7     1870.83     2101.52     83.64 o 
   3   2   7     5960.09     6583.12    122.33 o 
   4   2   7      194.01      175.71     24.70 o 
   5   2   7        2.94        2.69     14.45 o 
   6   2   7     1558.07     1318.32     77.26 o 
   7   2   7       11.61       61.97     29.77 o 
   8   2   7       99.71       32.08     30.26 o 
   9   2   7     1799.71     1810.10    109.09 o 
  10   2   7       15.95      -16.99     28.18 o 
  -8   3   7      565.28      377.46    150.67 o 
  -7   3   7      968.75      898.84    327.05 o 
  -6   3   7      466.76      486.86     66.41 o 
  -5   3   7      527.17      502.31     73.32 o 
  -4   3   7     4799.98     4609.47    259.14 o 
  -3   3   7     1986.66     2215.86    142.60 o 
  -2   3   7     3649.58     3482.40    209.29 o 
  -1   3   7     1777.88     1718.69    121.95 o 
   0   3   7     4533.64     4984.56    114.01 o 
   1   3   7     8325.67     7193.27    158.36 o 
   2   3   7    11131.54    11513.71    190.65 o 
   3   3   7     5090.87     5227.99    107.78 o 
   4   3   7     6121.19     6576.91    127.42 o 
   5   3   7    13846.60    13670.54    218.03 o 
   6   3   7     8001.81     8461.54    184.50 o 
   7   3   7     2394.36     2561.78     99.64 o 
   8   3   7     2448.92     2599.10    143.40 o 
   9   3   7     1959.36     2347.21    157.41 o 
  10   3   7      400.20      376.93     78.40 o 
  11   3   7        0.61       35.86     63.25 o 
  -8   4   7        0.70       73.75    116.18 o 
  -7   4   7        6.07       -0.29     88.24 o 
  -6   4   7       60.35       33.23     54.86 o 
  -5   4   7      159.03       87.95     27.37 o 
  -4   4   7     3000.20     2985.63    232.93 o 
  -3   4   7    23703.91    23581.64    773.64 o 
  -2   4   7      151.19      145.03     26.35 o 
  -1   4   7      749.83      931.61    114.36 o 
   0   4   7    14595.80    14889.93   1168.64 o 
   1   4   7     9206.39     9942.42    280.05 o 
   2   4   7    15652.77    14372.67    304.13 o 
   3   4   7    17879.39    17360.71    239.41 o 
   4   4   7      245.62      213.71     24.98 o 
   5   4   7     1286.86     1522.91     69.26 o 
   6   4   7      477.75      487.23     45.25 o 
   7   4   7      732.58      647.31     63.33 o 
   8   4   7     2074.56     1882.98    151.46 o 
   9   4   7     1164.69     1410.30    140.17 o 
  10   4   7      456.34      497.37     94.16 o 
  -8   5   7       29.24       68.98    136.60 o 
  -7   5   7     1790.26     2221.15    351.85 o 
  -6   5   7      427.37      400.88    125.42 o 
  -5   5   7       27.52        2.07     32.68 o 
  -4   5   7     2110.16     2518.50    240.19 o 
  -3   5   7       32.27       -4.74     31.61 o 
  -2   5   7      956.86      915.51    212.21 o 
  -1   5   7     2470.73     2618.47    231.25 o 
   0   5   7       81.80       47.23     45.50 o 
   1   5   7     5247.20     5683.55    385.15 o 
   2   5   7    24243.14    24608.71    562.39 o 
   3   5   7     3164.19     2683.08    120.93 o 
   4   5   7     1927.97     1665.03    106.39 o 
   5   5   7    17451.18    18318.75    345.53 o 
   6   5   7      272.18      337.90     42.79 o 
   7   5   7     1131.33     1477.71     94.16 o 
   8   5   7     4881.74     4442.76    462.26 o 
   9   5   7       15.30       65.92     50.45 o 
  10   5   7      404.26      430.80     88.99 o 
  -7   6   7      108.04       -1.54     62.92 o 
  -6   6   7       36.35      -56.02     56.02 o 
  -5   6   7      185.43       10.33     61.68 o 
  -4   6   7      502.69      252.29    131.56 o 
  -3   6   7      534.08      310.98    127.48 o 
  -2   6   7    15895.02    15464.01    853.45 o 
  -1   6   7    13493.96    14686.59    770.84 o 
   0   6   7     1791.47     2027.45    243.50 o 
   1   6   7    14064.10    15923.77    567.50 o 
   2   6   7     2848.37     2938.20    280.20 o 
   3   6   7      524.90      679.17    136.08 o 
   4   6   7     6247.80     5947.20    223.28 o 
   5   6   7      399.23      573.57     53.15 o 
   6   6   7     1150.06      881.88    105.46 o 
   7   6   7      139.58      108.54     40.10 o 
   8   6   7       14.66       14.68     26.35 o 
   9   6   7      151.27      190.43    105.93 o 
  10   6   7      710.26      975.71    216.93 o 
  -7   7   7      229.68      239.58    100.76 o 
  -6   7   7      255.82      232.36    136.02 o 
  -5   7   7     1452.46     1623.88    316.52 o 
  -4   7   7     2584.11     2878.81    415.79 o 
  -3   7   7        4.76      -38.69     84.54 o 
  -2   7   7      226.04      199.49    119.55 o 
  -1   7   7        4.75      164.71    114.61 o 
   0   7   7     2222.34     2330.63    346.03 o 
   1   7   7      163.31      135.24     87.05 o 
   2   7   7      509.05      385.77    102.50 o 
   3   7   7     2971.54     2391.41    273.28 o 
   4   7   7     4612.92     4179.94    356.36 o 
   5   7   7     2512.66     2287.22    217.17 o 
   6   7   7     3980.47     4096.88    372.04 o 
   7   7   7     5037.80     5106.27    431.86 o 
   8   7   7     2011.75     2117.24    157.09 o 
   9   7   7      539.26      704.81    131.90 o 
  10   7   7      402.17      866.55    221.04 o 
  -6   8   7      142.43      136.66    115.95 o 
  -5   8   7      193.36      -42.81    106.25 o 
  -4   8   7      243.41      535.82    204.94 o 
  -3   8   7      304.80      116.83    112.67 o 
  -2   8   7     1534.90     2096.46    347.35 o 
  -1   8   7      236.14      287.20    135.67 o 
   0   8   7     4664.10     5588.06    431.18 o 
   1   8   7    15870.11    17610.44    948.39 o 
   2   8   7      776.70      477.07    141.17 o 
   3   8   7     1352.81     1566.82    259.31 o 
   4   8   7     4642.02     4930.92    425.52 o 
   5   8   7      341.72      179.79     63.33 o 
   6   8   7       81.86       98.01     54.18 o 
   7   8   7      111.15      188.39    112.28 o 
   8   8   7       11.47       15.46     48.42 o 
   9   8   7       81.98       42.01     81.92 o 
  -5   9   7      184.93      -42.11     99.23 o 
  -4   9   7      215.73      382.58    170.88 o 
  -3   9   7     3282.72     3844.77    507.17 o 
  -2   9   7     1087.11     1136.86    282.20 o 
  -1   9   7      216.66      423.70    120.42 o 
   0   9   7        6.70        7.55     97.96 o 
   1   9   7     1011.13     1289.91    290.57 o 
   2   9   7       17.23      -81.69    124.04 o 
   3   9   7     1181.18     1369.52    259.38 o 
   4   9   7      294.75      191.08    104.35 o 
   5   9   7      602.67      603.09    185.66 o 
   6   9   7     4485.42     4692.76    458.68 o 
   7   9   7      783.61      868.16    220.58 o 
   8   9   7      418.83      274.33    123.66 o 
   9   9   7     1585.94     1817.25    227.58 o 
  -4  10   7      259.04      502.04    229.89 o 
  -3  10   7     1225.34     1631.94    353.55 o 
  -2  10   7      583.52      914.25    199.76 o 
  -1  10   7      210.66      441.71    213.96 o 
   0  10   7      808.97      970.82    282.35 o 
   1  10   7        9.35      -89.40    118.58 o 
   2  10   7     4124.44     4703.66    557.61 o 
   3  10   7     2685.98     2915.87    413.97 o 
   4  10   7      190.72       41.33     85.94 o 
   5  10   7     1037.19      744.66    204.06 o 
   6  10   7      333.59      255.17    121.58 o 
   7  10   7      217.16      -78.35     78.35 o 
   8  10   7        0.84       87.99    161.03 o 
  -3  11   7      173.18      561.94    238.18 o 
  -2  11   7       61.35       58.92     93.04 o 
  -1  11   7      491.41      593.05    311.38 o 
   0  11   7      660.81      491.34    199.23 o 
   1  11   7      142.06      -30.50    131.94 o 
   2  11   7      385.71      471.54    199.09 o 
   3  11   7      448.18      211.26    148.67 o 
   4  11   7        4.74      126.72     78.69 o 
   5  11   7      603.43      583.59    214.53 o 
   6  11   7      456.79      235.80    143.44 o 
   7  11   7       41.38       42.12    100.97 o 
  -1  12   7     1063.23     1736.46    439.46 o 
   0  12   7      560.93      610.39    234.96 o 
   1  12   7      255.90      193.64    155.34 o 
   2  12   7     1075.29      880.04    302.46 o 
   3  12   7      101.14      102.60    137.58 o 
   4  12   7      527.56      357.52    195.38 o 
   5  12   7     1063.98     1035.82    288.86 o 
  -3  -8   8      174.86       94.49     76.77 o 
  -2  -8   8       58.09       66.39     35.48 o 
  -1  -8   8       13.85      116.95     55.44 o 
   0  -8   8     1141.82     1196.48    178.73 o 
   1  -8   8        5.38       -1.50     56.29 o 
   2  -8   8      538.56      591.45     97.47 o 
   3  -8   8     1266.71     1181.40    199.02 o 
  -5  -7   8       33.04       33.66     46.60 o 
  -4  -7   8     1214.86     1504.73    195.28 o 
  -3  -7   8      354.53      418.10     86.01 o 
  -2  -7   8        3.46      -42.56     42.56 o 
  -1  -7   8      600.00      589.24     99.82 o 
   0  -7   8      290.21      166.20     79.31 o 
   1  -7   8       91.13       34.32     37.54 o 
   2  -7   8        3.63       15.60     35.40 o 
   3  -7   8       16.42      106.65     51.94 o 
   4  -7   8      176.59       89.83     54.81 o 
   5  -7   8       69.45      -17.74    138.59 o 
  -6  -6   8       49.11       66.86     54.59 o 
  -5  -6   8       23.46      -11.95     44.25 o 
  -4  -6   8        0.53       25.81     47.64 o 
  -3  -6   8      660.53      593.86     73.36 o 
  -2  -6   8      259.84      294.43     66.00 o 
  -1  -6   8      298.22      342.27     59.31 o 
   0  -6   8     1648.54     1597.45    175.62 o 
   1  -6   8      738.92      866.69     94.25 o 
   2  -6   8     1024.96      979.06    101.18 o 
   3  -6   8      367.31      372.84     63.30 o 
   4  -6   8     1344.55     1287.57    109.45 o 
   5  -6   8     1632.09     1517.76    144.40 o 
   6  -6   8      354.68      148.67     68.16 o 
  -6  -5   8        4.01      -42.64     44.45 o 
  -5  -5   8       59.36       49.02     34.22 o 
  -4  -5   8     2492.91     2560.89    119.92 o 
  -3  -5   8      258.23      261.31     52.18 o 
  -2  -5   8     2604.34     2835.64    119.22 o 
  -1  -5   8     3049.50     3308.20    164.75 o 
   0  -5   8      404.48      417.51     73.23 o 
   1  -5   8     1929.86     1751.36    139.79 o 
   2  -5   8      392.79      389.75     64.78 o 
   3  -5   8      158.69       66.98     37.41 o 
   4  -5   8       49.51       87.18     33.17 o 
   5  -5   8     1086.27     1012.38    109.15 o 
   6  -5   8       20.23        1.99     43.81 o 
   7  -5   8      255.02      292.99     92.37 o 
  -7  -4   8        5.21     -125.04    125.04 o 
  -6  -4   8      188.85      167.56     53.39 o 
  -5  -4   8      703.44      733.67     77.84 o 
  -4  -4   8        5.72      -11.38     46.65 o 
  -3  -4   8       23.68      116.29     26.96 o 
  -2  -4   8     1081.17      929.12     85.88 o 
  -1  -4   8      607.01      560.55     39.30 o 
   0  -4   8       29.82       45.29     11.49 o 
   1  -4   8    10183.29    10132.77    325.30 o 
   2  -4   8     1309.80     1112.57     88.13 o 
   3  -4   8      127.40      148.10     30.01 o 
   4  -4   8     3268.78     3412.16    149.82 o 
   5  -4   8       16.90      -34.99     34.99 o 
   6  -4   8     1019.42     1025.44    112.78 o 
   7  -4   8     1883.56     1951.36    215.95 o 
   8  -4   8      380.53      346.83     97.05 o 
  -7  -3   8       86.50      -18.37     41.45 o 
  -6  -3   8     1485.21     1551.06    165.76 o 
  -5  -3   8     1156.21     1296.15    112.27 o 
  -4  -3   8     1590.68     1844.67    112.39 o 
  -3  -3   8     4805.73     5192.19    150.18 o 
  -2  -3   8     2118.84     2376.81     76.99 o 
  -1  -3   8      731.67      485.05     56.90 o 
   0  -3   8     7058.31     7297.60    213.77 o 
   1  -3   8     1065.30      808.19     76.58 o 
   2  -3   8       79.36       79.79     31.37 o 
   3  -3   8      752.72      622.72     62.30 o 
   4  -3   8      459.15      362.73     48.42 o 
   5  -3   8      335.02      450.66     55.20 o 
   6  -3   8     2223.24     2034.03    134.68 o 
   7  -3   8      645.93      587.29    111.99 o 
   8  -3   8      102.38      137.94     47.88 o 
   9  -3   8      445.95      458.97     79.54 o 
  -8  -2   8      912.71     1039.14    165.80 o 
  -7  -2   8      244.97      317.46     87.04 o 
  -6  -2   8       56.14      140.36     79.06 o 
  -5  -2   8      367.23      357.35    123.54 o 
  -4  -2   8     1850.37     1999.52    183.05 o 
  -3  -2   8      204.57      246.12     38.40 o 
  -2  -2   8        5.47       49.31     19.57 o 
  -1  -2   8      131.68      115.60     20.04 o 
   0  -2   8      612.14      819.73     72.34 o 
   1  -2   8     3749.75     3528.38    150.90 o 
   2  -2   8     6114.26     5800.79    170.27 o 
   3  -2   8    10476.36    10244.01    198.59 o 
   4  -2   8    11181.13    11445.54    248.71 o 
   5  -2   8     2729.29     2708.69    122.93 o 
   6  -2   8     2458.28     2650.01    155.38 o 
   7  -2   8     1296.28     1358.49    113.59 o 
   8  -2   8      328.18      377.48     60.01 o 
   9  -2   8      432.78      428.63     72.72 o 
  -8  -1   8      120.56      437.24    144.34 o 
  -7  -1   8        3.96       11.64    105.20 o 
  -6  -1   8      794.92      826.36    122.64 o 
  -5  -1   8       72.74       94.12    113.17 o 
  -4  -1   8     1192.18     1201.82    100.54 o 
  -3  -1   8    19825.44    19999.40    415.90 o 
  -2  -1   8      149.64      191.50     29.51 o 
  -1  -1   8     1462.03     1426.17     64.98 o 
   0  -1   8    20464.86    20998.76    248.75 o 
   1  -1   8      429.33      654.35     49.43 o 
   2  -1   8      786.72      575.76     36.84 o 
   3  -1   8     1192.79     1276.74     66.46 o 
   4  -1   8     1406.48     1495.16     78.48 o 
   5  -1   8     2101.76     2143.14     82.94 o 
   6  -1   8        9.92       26.62     22.14 o 
   7  -1   8     1061.54      918.85     70.15 o 
   8  -1   8     1641.72     1798.93    142.02 o 
   9  -1   8     1530.36     1574.30    127.09 o 
  10  -1   8       32.87       18.50     36.22 o 
  -8   0   8        0.96       98.26     96.47 o 
  -7   0   8     2854.46     3305.72    496.81 o 
  -6   0   8      433.65      563.24     75.95 o 
  -5   0   8      799.08      818.11     87.37 o 
  -4   0   8     3013.95     3217.06    120.25 o 
  -3   0   8     1217.27     1216.67     62.76 o 
  -2   0   8       17.01       81.13     15.25 o 
  -1   0   8      665.77      666.01     37.52 o 
   0   0   8     2672.80     3195.09     96.21 o 
   1   0   8       80.31      147.34     28.57 o 
   2   0   8    17834.75    17917.13    336.87 o 
   3   0   8     1941.41     1679.53     77.09 o 
   4   0   8     1488.30     1276.13     55.75 o 
   5   0   8    17266.53    16424.38    471.26 o 
   6   0   8     3525.25     3996.74    152.32 o 
   7   0   8      124.71       59.30     25.58 o 
   8   0   8     1640.68     1720.54    123.05 o 
   9   0   8      104.45       81.75     33.97 o 
  10   0   8        4.86       -0.21     32.05 o 
  -8   1   8        0.23       -6.36     64.20 o 
  -7   1   8      632.32      541.73     80.97 o 
  -6   1   8      372.41      358.19     64.05 o 
  -5   1   8      411.80      338.35     48.53 o 
  -4   1   8     2180.38     1869.20     78.05 o 
  -3   1   8      879.47      796.72     46.47 o 
  -2   1   8    15120.88    14839.84    179.99 o 
  -1   1   8     9695.96     9493.69    143.95 o 
   0   1   8     5586.72     4806.26    165.40 o 
   1   1   8    20604.59    19046.30    248.10 o 
   2   1   8     7495.28     7616.78    142.64 o 
   3   1   8     8687.85     8099.87    285.67 o 
   4   1   8      198.69      195.82     25.88 o 
   5   1   8      398.33      333.57     38.61 o 
   6   1   8       86.33      121.78     30.51 o 
   7   1   8      597.72      392.44     61.58 o 
   8   1   8      333.77      342.01     53.27 o 
   9   1   8       33.19       45.93     34.38 o 
  10   1   8     1262.20     1227.01    110.59 o 
  -8   2   8      206.05      154.95    118.47 o 
  -7   2   8      913.36      939.23    102.88 o 
  -6   2   8      819.85      669.33    102.42 o 
  -5   2   8     1199.77     1014.27    106.01 o 
  -4   2   8     6890.68     6999.68    377.62 o 
  -3   2   8        4.88       21.28     18.01 o 
  -2   2   8      691.95      569.56     43.12 o 
  -1   2   8      364.46      255.65     25.71 o 
   0   2   8     1541.76     1559.36     62.29 o 
   1   2   8     6030.78     6689.90    186.64 o 
   2   2   8    11202.16    11634.41    241.40 o 
   3   2   8       16.64       56.83     12.55 o 
   4   2   8     4140.28     4208.90     98.88 o 
   5   2   8     5400.40     5273.93    134.07 o 
   6   2   8     5182.34     4877.50    141.86 o 
   7   2   8     7747.68     8139.22    279.74 o 
   8   2   8     6288.83     6799.24    238.13 o 
   9   2   8      126.48      104.76     48.59 o 
  10   2   8      419.43      337.94     65.88 o 
  -8   3   8      174.55      308.82    136.80 o 
  -7   3   8       26.10       48.29     49.69 o 
  -6   3   8      443.41      401.25     99.08 o 
  -5   3   8     1472.54     1343.18    244.49 o 
  -4   3   8     3120.18     2639.76    199.05 o 
  -3   3   8     1118.97     1020.00     79.53 o 
  -2   3   8    11445.46    11322.61    397.57 o 
  -1   3   8     1349.14     1454.31     94.89 o 
   0   3   8     3111.34     3383.11    111.59 o 
   1   3   8    35773.42    33953.37    445.38 o 
   2   3   8     1009.99      906.38     49.24 o 
   3   3   8      844.06      610.01     36.58 o 
   4   3   8    12763.77    13019.62    186.38 o 
   5   3   8      238.24      244.63     31.20 o 
   6   3   8     1353.24     1222.51     72.29 o 
   7   3   8     1135.76     1110.36     75.51 o 
   8   3   8      142.46       81.32     48.73 o 
   9   3   8      401.58      401.45     61.75 o 
  10   3   8      510.19      766.85     90.94 o 
  -8   4   8      727.10     1180.94    276.83 o 
  -7   4   8      191.98      287.15     80.91 o 
  -6   4   8      931.95     1049.90    145.88 o 
  -5   4   8      196.28      305.65     86.12 o 
  -4   4   8       10.37       33.31     25.99 o 
  -3   4   8     8164.46     8612.32    394.29 o 
  -2   4   8      119.55      108.46     47.92 o 
  -1   4   8     1526.82     1383.88    145.54 o 
   0   4   8       72.34      142.62     43.55 o 
   1   4   8     2888.81     3125.35    121.17 o 
   2   4   8     6028.64     7142.19    170.04 o 
   3   4   8    15171.73    15156.87    225.90 o 
   4   4   8    13971.18    13873.11    203.51 o 
   5   4   8       23.21        8.62     14.46 o 
   6   4   8    10211.82    11198.77    263.75 o 
   7   4   8     2024.27     1867.45    116.63 o 
   8   4   8       31.75       10.90     30.38 o 
   9   4   8     3079.65     3909.17    282.32 o 
  10   4   8      663.03      770.89    151.59 o 
  -7   5   8       55.83      250.53     86.59 o 
  -6   5   8      169.36      174.88     83.92 o 
  -5   5   8      121.54       72.54     87.98 o 
  -4   5   8      781.77      734.40    107.58 o 
  -3   5   8     9783.67     9386.54    421.27 o 
  -2   5   8     4211.42     4301.39    292.81 o 
  -1   5   8     1594.63     1654.45    186.41 o 
   0   5   8     9824.30    11377.68    473.31 o 
   1   5   8     7148.39     6940.62    305.15 o 
   2   5   8     6151.73     6169.74    196.71 o 
   3   5   8     2623.57     2213.27    107.60 o 
   4   5   8     2250.92     2480.44    102.96 o 
   5   5   8     4876.76     4761.90    141.95 o 
   6   5   8     1744.15     2062.69    101.16 o 
   7   5   8     1910.82     1745.56    105.75 o 
   8   5   8      402.83      368.44     50.97 o 
   9   5   8      641.87      603.34    116.79 o 
  10   5   8        4.60      -29.10    132.62 o 
  -7   6   8      639.23      684.96    150.02 o 
  -6   6   8     1582.43     1821.98    227.91 o 
  -5   6   8      288.71      165.04     88.99 o 
  -4   6   8      143.79      237.99     64.13 o 
  -3   6   8     3221.60     3539.42    426.05 o 
  -2   6   8      345.02      355.59    110.16 o 
  -1   6   8      129.68      298.68    128.45 o 
   0   6   8     1940.22     2179.68    280.28 o 
   1   6   8      165.78       94.01     64.61 o 
   2   6   8     2338.06     2349.38    125.80 o 
   3   6   8     1293.51     1559.59    191.42 o 
   4   6   8        3.29       29.57     30.27 o 
   5   6   8     7491.76     7276.02    305.71 o 
   6   6   8     8656.81     9151.35    349.39 o 
   7   6   8      143.26      127.87     45.88 o 
   8   6   8     1480.81     1533.53    142.25 o 
   9   6   8     1510.65     2229.70    316.72 o 
  10   6   8       37.02     -106.13    106.13 o 
  -6   7   8      162.97      161.72     99.58 o 
  -5   7   8        2.49      -84.10     84.10 o 
  -4   7   8       25.65       95.63    105.45 o 
  -3   7   8      366.72      192.29    100.12 o 
  -2   7   8     1944.45     1737.69    297.00 o 
  -1   7   8     7059.43     8627.45    620.80 o 
   0   7   8     5425.06     5937.39    549.79 o 
   1   7   8     1795.99     2196.51    297.47 o 
   2   7   8    18420.32    19650.44    842.23 o 
   3   7   8     3650.18     3662.06    336.27 o 
   4   7   8      233.48      218.68     92.18 o 
   5   7   8     1177.06      882.45     94.16 o 
   6   7   8       29.37       53.58     28.97 o 
   7   7   8       37.26       21.98     40.53 o 
   8   7   8       34.49        6.41     43.23 o 
   9   7   8        6.28      -65.18     67.10 o 
  10   7   8      637.43      897.74    227.12 o 
  -6   8   8        0.96      -13.00     86.46 o 
  -5   8   8     1259.33     1866.00    365.74 o 
  -4   8   8     2287.68     2705.71    417.45 o 
  -3   8   8      658.01      735.90    212.01 o 
  -2   8   8      454.61      689.30    208.48 o 
  -1   8   8       56.18       15.21     79.55 o 
   0   8   8       23.29      -12.81     81.73 o 
   1   8   8       12.89      181.62    112.32 o 
   2   8   8     2563.98     2838.82    347.64 o 
   3   8   8       98.39      -13.08     75.91 o 
   4   8   8      473.18      457.31    143.07 o 
   5   8   8     3385.60     3331.66    350.44 o 
   6   8   8      312.99      156.68     79.57 o 
   7   8   8     3868.19     4410.30    424.15 o 
   8   8   8     2248.64     2156.38    222.74 o 
   9   8   8        1.01      -60.01     67.49 o 
  -5   9   8      137.79       67.66    120.73 o 
  -4   9   8      119.19      127.58    133.04 o 
  -3   9   8        7.87       47.93    132.15 o 
  -2   9   8     1342.31     1242.50    281.46 o 
  -1   9   8      158.37      -76.03     76.03 o 
   0   9   8      467.01      723.19    231.73 o 
   1   9   8     5607.26     6187.55    269.16 o 
   2   9   8     2607.20     2554.34    366.43 o 
   3   9   8      521.44      461.99    166.54 o 
   4   9   8     3506.59     3022.72    368.74 o 
   5   9   8     2958.47     3306.87    376.29 o 
   6   9   8       34.02      102.01     87.00 o 
   7   9   8       10.58      119.08     65.78 o 
   8   9   8       65.34      202.36    109.80 o 
   9   9   8       19.68      117.04     72.46 o 
  -4  10   8        9.92     -103.01    103.01 o 
  -3  10   8      614.41      884.04    258.54 o 
  -2  10   8     1598.86     2449.79    413.44 o 
  -1  10   8      199.04      350.34    188.17 o 
   0  10   8       19.12       20.64     90.40 o 
   1  10   8      385.92       88.75    146.32 o 
   2  10   8       15.94      124.99    148.14 o 
   3  10   8      966.18     1016.14    247.56 o 
   4  10   8      431.20      484.67    176.83 o 
   5  10   8      246.26      129.80     98.11 o 
   6  10   8      870.26      656.91    186.88 o 
   7  10   8     1092.37     1289.87    271.59 o 
   8  10   8        2.25       95.75    106.23 o 
  -3  11   8      156.62        3.30     73.97 o 
  -2  11   8      750.51     1183.67    240.94 o 
  -1  11   8        1.60       66.94    100.93 o 
   0  11   8      905.44     1332.23    338.39 o 
   1  11   8     1304.56     1419.17    323.95 o 
   2  11   8      169.84      149.32    130.13 o 
   3  11   8     1894.74     2059.92    372.50 o 
   4  11   8      634.10      593.62    206.45 o 
   5  11   8      280.51       32.72     88.20 o 
   6  11   8      933.91      772.33    217.09 o 
   7  11   8      220.78      165.54    132.43 o 
  -1  12   8      248.52       76.98    153.82 o 
   0  12   8      308.07      388.58    209.34 o 
   1  12   8      126.69      145.34    133.05 o 
   2  12   8       36.98       98.77    140.43 o 
   3  12   8       30.68       68.33    148.04 o 
   4  12   8       35.93      141.18    135.84 o 
   5  12   8      326.44      220.61    131.57 o 
  -1  -8   9      192.49      210.82     67.39 o 
   0  -8   9      209.41      265.22    114.65 o 
   1  -8   9       10.41      -45.73     56.31 o 
  -4  -7   9       47.77       26.71     52.52 o 
  -3  -7   9        0.20       40.38     43.75 o 
  -2  -7   9      373.98      478.89     77.22 o 
  -1  -7   9      210.21      255.39     59.78 o 
   0  -7   9       26.95        3.79     44.74 o 
   1  -7   9      591.30      666.21    103.87 o 
   2  -7   9      198.19      218.13     57.15 o 
   3  -7   9     1138.74      962.97    122.07 o 
   4  -7   9     1165.20     1010.96    182.27 o 
  -5  -6   9      150.36      126.82     68.99 o 
  -4  -6   9       36.21       16.58     47.03 o 
  -3  -6   9     1847.29     1985.95    140.07 o 
  -2  -6   9        6.44      -11.26     31.62 o 
  -1  -6   9      398.34      547.69     76.15 o 
   0  -6   9     2580.26     2970.47    173.09 o 
   1  -6   9       53.41      113.06     48.67 o 
   2  -6   9       44.46      -12.54     42.39 o 
   3  -6   9       14.11       31.38     50.92 o 
   4  -6   9      302.93      181.96     56.69 o 
   5  -6   9       22.64        3.18     62.37 o 
   6  -6   9       96.52       34.52     70.21 o 
  -6  -5   9        5.28       47.57     92.89 o 
  -5  -5   9        0.81        8.03     44.60 o 
  -4  -5   9      517.36      673.51     99.55 o 
  -3  -5   9      278.44      301.10     70.88 o 
  -2  -5   9        3.72       32.49     31.34 o 
  -1  -5   9      555.11      599.39     74.62 o 
   0  -5   9     2051.25     2110.17    136.66 o 
   1  -5   9      380.37      349.74     60.88 o 
   2  -5   9     1939.28     1957.52    155.96 o 
   3  -5   9      538.19      632.03     78.30 o 
   4  -5   9        1.58      -29.80     30.21 o 
   5  -5   9     2226.07     2238.46    145.92 o 
   6  -5   9      674.53      721.78    116.88 o 
   7  -5   9       28.30      -40.27     79.41 o 
  -6  -4   9      298.47      316.06    152.64 o 
  -5  -4   9       90.58      126.17     58.95 o 
  -4  -4   9     1126.96     1202.06    122.73 o 
  -3  -4   9     4227.59     4582.80    190.46 o 
  -2  -4   9     1035.06     1221.63     67.95 o 
  -1  -4   9      425.39      493.19     62.12 o 
   0  -4   9      781.58      648.99    103.39 o 
   1  -4   9     4164.61     4288.22    239.14 o 
   2  -4   9     1831.53     1517.33     95.23 o 
   3  -4   9     1774.40     1929.58    117.08 o 
   4  -4   9        4.87       43.65     29.81 o 
   5  -4   9      243.72      243.88     55.62 o 
   6  -4   9       43.77       -6.90     29.85 o 
   7  -4   9       55.89      181.88     80.02 o 
   8  -4   9      387.40      527.52    123.36 o 
  -7  -3   9      802.62      636.64    201.16 o 
  -6  -3   9      126.35      151.58     81.58 o 
  -5  -3   9       62.35      115.50     56.00 o 
  -4  -3   9     1355.84     1458.58    117.55 o 
  -3  -3   9      295.51      337.41     43.38 o 
  -2  -3   9       33.78       28.83     13.90 o 
  -1  -3   9       23.13       22.82     16.69 o 
   0  -3   9       45.64       17.92     29.57 o 
   1  -3   9     3365.33     3700.82    129.27 o 
   2  -3   9     9946.79    10034.78    419.01 o 
   3  -3   9      610.11      724.38     53.21 o 
   4  -3   9      570.33      623.68     68.73 o 
   5  -3   9     2443.20     2515.21    153.19 o 
   6  -3   9      311.09      116.13     60.38 o 
   7  -3   9      769.09      911.53    117.51 o 
   8  -3   9      989.83     1213.51    139.81 o 
  -7  -2   9      298.91      302.14     86.05 o 
  -6  -2   9       47.68       57.48     43.39 o 
  -5  -2   9      883.31      884.22    117.46 o 
  -4  -2   9     1258.58     1203.09    176.25 o 
  -3  -2   9      720.45      747.42     87.95 o 
  -2  -2   9    12608.83    12004.36    334.62 o 
  -1  -2   9     3022.12     2997.87     97.98 o 
   0  -2   9      105.96       48.25     24.69 o 
   1  -2   9     7834.84     7493.82    346.50 o 
   2  -2   9      188.36      213.14     54.67 o 
   3  -2   9      247.62      159.23     33.35 o 
   4  -2   9     1916.02     2180.26     98.39 o 
   5  -2   9        4.78      -21.21     21.21 o 
   6  -2   9     1019.39     1181.08     97.90 o 
   7  -2   9     1042.63     1130.82     96.42 o 
   8  -2   9      181.91      254.95     66.86 o 
   9  -2   9      200.69      124.51     54.70 o 
  -7  -1   9      275.00      192.43     72.17 o 
  -6  -1   9     1211.00     1424.69    161.60 o 
  -5  -1   9      223.29      365.78     81.17 o 
  -4  -1   9      518.53      467.60     65.00 o 
  -3  -1   9     1754.85     2034.80    115.61 o 
  -2  -1   9     2032.11     1740.03    121.02 o 
  -1  -1   9        7.01       -2.23     17.72 o 
   0  -1   9     1291.33     1255.74     62.73 o 
   1  -1   9     1783.57     1916.41     91.52 o 
   2  -1   9      872.31      976.43     63.42 o 
   3  -1   9    10710.14    10204.98    199.69 o 
   4  -1   9    11270.80    11585.24    284.87 o 
   5  -1   9     1821.38     2046.50    110.70 o 
   6  -1   9     2820.58     2751.34    149.65 o 
   7  -1   9     1721.30     1894.98    120.96 o 
   8  -1   9      231.19      244.78     63.17 o 
   9  -1   9      626.24      730.68    124.34 o 
  -8   0   9       43.74      167.66     89.24 o 
  -7   0   9      218.67      173.34     75.09 o 
  -6   0   9      513.76      506.06     77.57 o 
  -5   0   9      151.21      144.83     39.51 o 
  -4   0   9        1.22       42.20     23.13 o 
  -3   0   9     4737.90     4840.84    148.61 o 
  -2   0   9     4511.41     4548.62    141.55 o 
  -1   0   9     1989.86     2025.58     95.27 o 
   0   0   9     9574.06     8954.57    226.26 o 
   1   0   9    22176.39    22359.46    404.75 o 
   2   0   9       17.91       31.86     15.30 o 
   3   0   9       66.30       80.19     16.67 o 
   4   0   9     2640.10     2749.68    100.03 o 
   5   0   9     1989.26     1891.00     96.60 o 
   6   0   9      136.66       49.77     19.46 o 
   7   0   9      225.15      150.29     56.48 o 
   8   0   9      188.92      140.21     74.59 o 
   9   0   9      678.38      764.85     99.84 o 
  10   0   9      106.86      169.63     49.95 o 
  -8   1   9       73.61      422.18    155.66 o 
  -7   1   9      293.58      221.67     61.82 o 
  -6   1   9     1572.87     1946.91    150.98 o 
  -5   1   9       35.05       43.20     30.12 o 
  -4   1   9      314.37      297.70     29.15 o 
  -3   1   9     7151.23     7502.57    197.70 o 
  -2   1   9       37.48       68.25     22.94 o 
  -1   1   9     1678.41     1788.99     82.88 o 
   0   1   9      274.95      310.10     25.34 o 
   1   1   9     7601.34     7212.96    169.87 o 
   2   1   9     2732.37     2835.81     74.45 o 
   3   1   9     3567.44     3636.13    100.48 o 
   4   1   9      123.61      134.85     18.90 o 
   5   1   9     8212.32     7960.87    175.01 o 
   6   1   9    16288.02    16755.19    362.51 o 
   7   1   9      742.11      759.96     73.06 o 
   8   1   9      664.17      607.12     85.56 o 
   9   1   9     1823.94     1725.04    143.59 o 
  10   1   9       28.55       32.39     38.17 o 
  -8   2   9       62.71       45.34     91.33 o 
  -7   2   9       45.79       34.21     69.97 o 
  -6   2   9     1388.07     1354.82    140.17 o 
  -5   2   9       57.28       59.40     50.19 o 
  -4   2   9      366.87      286.86     39.03 o 
  -3   2   9     9290.06     8388.65    270.16 o 
  -2   2   9       32.74       77.72     16.65 o 
  -1   2   9     8113.58     8462.91    154.96 o 
   0   2   9     4420.60     4036.99    132.34 o 
   1   2   9     2485.26     2721.74    121.98 o 
   2   2   9    33520.62    32247.15    341.88 o 
   3   2   9     7119.43     7584.90    159.75 o 
   4   2   9     1221.09     1180.23     49.98 o 
   5   2   9     1198.62     1128.88     84.35 o 
   6   2   9      318.52      313.52     38.84 o 
   7   2   9      515.20      513.08     61.97 o 
   8   2   9      142.43      155.94     47.86 o 
   9   2   9       77.09       97.31     58.52 o 
  10   2   9      487.75      611.16     97.29 o 
  -7   3   9      915.07      866.07    140.21 o 
  -6   3   9      255.36      259.72     59.77 o 
  -5   3   9      897.51     1258.83    150.04 o 
  -4   3   9     1674.78     1423.85    139.86 o 
  -3   3   9     2168.16     1917.88    123.30 o 
  -2   3   9     2153.82     2043.19    173.29 o 
  -1   3   9        9.87       32.07     16.53 o 
   0   3   9     4270.05     3806.65    125.48 o 
   1   3   9     1114.85     1432.33     64.27 o 
   2   3   9    18657.15    18744.16    396.55 o 
   3   3   9     2102.00     1746.61    113.07 o 
   4   3   9      452.48      370.78     39.08 o 
   5   3   9     6839.02     7368.62    155.55 o 
   6   3   9      101.10      116.78     27.06 o 
   7   3   9     2529.31     2806.51    115.30 o 
   8   3   9     3125.45     3614.94    199.92 o 
   9   3   9      492.88      630.50     95.96 o 
  10   3   9      467.62      494.01     88.21 o 
  -7   4   9      124.52      223.17     82.68 o 
  -6   4   9       25.23       45.83    106.73 o 
  -5   4   9      864.63      847.66    139.10 o 
  -4   4   9      209.67      143.72     41.46 o 
  -3   4   9       59.53      -45.46     64.80 o 
  -2   4   9    11877.65    11826.62    370.68 o 
  -1   4   9     8857.26     9143.91    378.82 o 
   0   4   9     1178.00     1314.59    132.32 o 
   1   4   9     6955.26     7182.09    205.59 o 
   2   4   9     6726.23     6373.14    269.73 o 
   3   4   9     1683.50     1574.92     94.76 o 
   4   4   9     6949.79     7025.96    154.07 o 
   5   4   9    11829.23    12944.32    252.47 o 
   6   4   9      383.15      323.43     46.02 o 
   7   4   9     1593.59     1429.37    107.76 o 
   8   4   9        0.91        8.09     28.15 o 
   9   4   9       15.37       83.47     54.49 o 
  10   4   9      804.81      720.78    133.97 o 
  -7   5   9      490.02      477.42    119.99 o 
  -6   5   9      113.38      105.21     56.51 o 
  -5   5   9     1116.99     1208.12    169.29 o 
  -4   5   9     1286.97     1375.65    179.34 o 
  -3   5   9     1087.22     1038.91     79.25 o 
  -2   5   9     2777.45     2993.57    244.82 o 
  -1   5   9      153.11       92.17     35.46 o 
   0   5   9      198.68       40.88     67.50 o 
   1   5   9     2466.26     2562.12    138.89 o 
   2   5   9       41.84       56.75     31.82 o 
   3   5   9     6510.05     7002.91    236.89 o 
   4   5   9     7914.76     8182.24    213.37 o 
   5   5   9     5321.54     5011.37    150.41 o 
   6   5   9     2454.24     2233.05    106.64 o 
   7   5   9     6046.15     6918.66    250.66 o 
   8   5   9      518.35      413.23     58.53 o 
   9   5   9     1111.50     1294.32    174.23 o 
  10   5   9     1696.51     2298.38    244.59 o 
  -6   6   9       94.74       86.55     82.75 o 
  -5   6   9      179.33      154.67     74.22 o 
  -4   6   9       73.80       61.44    111.37 o 
  -3   6   9      156.31       83.88     64.55 o 
  -2   6   9     4048.07     5020.65    330.70 o 
  -1   6   9      478.64      597.81    153.49 o 
   1   6   9    23637.00    25461.55   1381.50 o 
   2   6   9      873.44      937.34     81.97 o 
   3   6   9     2295.54     2493.45    190.11 o 
   4   6   9     1456.60     1281.73     89.90 o 
   5   6   9       25.87       34.35     20.78 o 
   6   6   9     1512.23     1632.62    112.40 o 
   7   6   9      167.78      213.79     48.53 o 
   8   6   9      479.90      529.79     91.98 o 
   9   6   9       60.58      -15.61     68.65 o 
  10   6   9      163.16      148.01     83.63 o 
  -6   7   9      867.16      827.71    196.47 o 
  -5   7   9      254.79      150.08     89.52 o 
  -4   7   9       58.43       89.66    127.38 o 
  -3   7   9     2125.42     1907.87    338.67 o 
  -2   7   9     1197.83     1675.44    294.35 o 
  -1   7   9       20.29       30.78     74.23 o 
   0   7   9      140.61      179.55     87.40 o 
   1   7   9        2.59        6.14     65.05 o 
   2   7   9       79.69       53.24     24.91 o 
   3   7   9      832.33      789.13     94.39 o 
   4   7   9     1050.16      915.82    158.86 o 
   5   7   9     3397.21     2757.22    385.22 o 
   6   7   9    10312.40    10838.61    519.15 o 
   7   7   9     1635.90     1523.51    151.62 o 
   8   7   9      250.32      235.10     53.92 o 
   9   7   9     1589.59     1473.56    183.76 o 
  10   7   9      528.32      806.70    222.58 o 
  -5   8   9       40.31       26.24     71.42 o 
  -4   8   9      171.54       69.43     99.58 o 
  -3   8   9      253.74      382.32    167.58 o 
  -2   8   9      276.81      293.15    137.77 o 
  -1   8   9     1143.50     1411.72    265.13 o 
   0   8   9     1384.42     1766.98    308.34 o 
   1   8   9       95.30       -6.80     86.68 o 
   2   8   9     7876.09     8280.51    410.46 o 
   3   8   9     9140.94     9349.85    598.15 o 
   4   8   9      543.55      417.61    123.10 o 
   5   8   9     1233.53      987.96    183.69 o 
   6   8   9     2008.05     2321.36    294.91 o 
   7   8   9       34.04       -7.69     71.92 o 
   8   8   9       35.91       52.15     44.31 o 
   9   8   9      150.28      302.35     97.23 o 
  -5   9   9       38.82       32.23     98.37 o 
  -4   9   9      571.14     1005.29    283.47 o 
  -3   9   9     1063.06     1580.84    329.66 o 
  -2   9   9      109.93      385.11    190.64 o 
  -1   9   9     1771.43     2458.94    290.76 o 
   0   9   9     1653.27     1507.53    322.83 o 
   1   9   9      423.04      583.11    187.99 o 
   2   9   9      224.69      128.26     97.32 o 
   3   9   9      811.13      929.59    211.52 o 
   4   9   9      234.09      192.67    114.70 o 
   5   9   9      477.47      395.23    144.45 o 
   6   9   9      578.59      523.36    170.71 o 
   7   9   9      749.71      553.36    174.85 o 
   8   9   9     1515.75     1651.69    282.07 o 
   9   9   9      399.88      495.12    170.69 o 
  -4  10   9       28.88     -120.33    131.64 o 
  -3  10   9        3.31      189.65    178.30 o 
  -2  10   9      297.34      266.55    148.01 o 
  -1  10   9     1736.34     2131.05    421.83 o 
   0  10   9      169.92      287.16    154.56 o 
   1  10   9      633.06      520.78    191.39 o 
   2  10   9     2531.28     2400.36    374.94 o 
   3  10   9       84.74       34.22     95.13 o 
   4  10   9     2041.52     2166.94    341.73 o 
   5  10   9     3397.30     3239.81    403.96 o 
   6  10   9      424.66      580.51    187.41 o 
   7  10   9        7.62       20.95     63.74 o 
   8  10   9       15.18      -51.30     85.85 o 
  -2  11   9      604.66      849.98    199.14 o 
  -1  11   9      114.04      291.88    169.13 o 
   0  11   9       42.61      153.62    198.89 o 
   1  11   9      564.92      587.08    224.24 o 
   2  11   9      217.52      131.82    121.46 o 
   3  11   9      180.27      187.95    133.64 o 
   4  11   9      549.96      566.55    207.70 o 
   5  11   9      192.16      116.47    125.17 o 
   6  11   9       40.07      -80.34     80.34 o 
   7  11   9      848.20      632.64    205.06 o 
   0  12   9      436.11      256.63    189.12 o 
   1  12   9     1126.55     1099.47    307.45 o 
   2  12   9      671.47      612.97    196.07 o 
   3  12   9      179.79       -0.48     89.96 o 
   4  12   9      459.44      392.00    173.96 o 
   5  12   9       53.87       96.81     88.45 o 
  -2  -7  10     1096.93     1166.54    144.77 o 
  -1  -7  10      487.12      598.76     86.91 o 
   0  -7  10        2.78      -36.16     36.91 o 
   1  -7  10      325.25      257.65     70.82 o 
   2  -7  10        2.10     -102.46    102.46 o 
   3  -7  10        9.96       67.69    122.07 o 
  -4  -6  10      109.48       91.86     47.36 o 
  -3  -6  10       72.25       52.43     45.03 o 
  -2  -6  10      382.24      348.40     63.33 o 
  -1  -6  10      159.15      110.70     42.19 o 
   0  -6  10       82.96       48.57     39.83 o 
   1  -6  10      447.63      393.29     80.38 o 
   2  -6  10      185.79      145.78     77.61 o 
   3  -6  10      321.35      488.12     89.28 o 
   4  -6  10      818.59      875.60    116.14 o 
   5  -6  10      129.48      125.80     73.79 o 
  -5  -5  10      331.89      344.79    116.17 o 
  -4  -5  10      148.92       58.78     48.33 o 
  -3  -5  10      640.07      568.32     74.14 o 
  -2  -5  10     1062.68     1346.30    112.63 o 
  -1  -5  10      148.44       94.51     39.89 o 
   0  -5  10     1227.79     1349.80    127.23 o 
   1  -5  10     2487.98     2797.96    187.16 o 
   2  -5  10        4.04      -46.68     46.68 o 
   3  -5  10       10.31      -20.74     37.65 o 
   4  -5  10       61.32       45.37     47.63 o 
   5  -5  10       25.82       32.39     43.81 o 
   6  -5  10      197.44      153.41    219.40 o 
  -6  -4  10      445.42      311.07    157.54 o 
  -5  -4  10       23.30       40.32     73.44 o 
  -4  -4  10      254.28      272.38     81.91 o 
  -3  -4  10     1712.59     2119.49    148.50 o 
  -2  -4  10       95.39      104.56     51.84 o 
  -1  -4  10      384.78      488.27     73.46 o 
   0  -4  10      441.71      558.25     76.53 o 
   1  -4  10     2380.21     2272.27    154.84 o 
   2  -4  10      403.44      366.45     62.31 o 
   3  -4  10     1866.20     1938.11    143.05 o 
   4  -4  10      717.35      592.72     63.92 o 
   5  -4  10      554.14      544.97     62.85 o 
   6  -4  10     1907.00     2231.53    167.93 o 
   7  -4  10      134.09      101.69     77.90 o 
  -6  -3  10      569.19      536.39    196.56 o 
  -5  -3  10        4.55     -118.53    118.53 o 
  -4  -3  10      185.49      219.01    121.31 o 
  -3  -3  10     4302.51     4658.33    274.86 o 
  -2  -3  10      231.16      254.18     58.97 o 
  -1  -3  10     1102.27     1224.66     73.82 o 
   0  -3  10     1337.63     1286.73    106.81 o 
   1  -3  10       15.67       65.11     22.12 o 
   2  -3  10     4378.23     4451.03    192.44 o 
   3  -3  10      332.83      359.23     46.52 o 
   4  -3  10      311.21      283.77     47.71 o 
   5  -3  10      145.47      149.49     46.27 o 
   6  -3  10       18.26       69.45     37.12 o 
   7  -3  10      118.47      -56.88     56.88 o 
   8  -3  10      345.87      328.53     84.86 o 
  -7  -2  10      550.52      550.34    188.30 o 
  -6  -2  10      366.32      229.86    124.26 o 
  -5  -2  10      151.30       67.74     83.24 o 
  -4  -2  10       21.41       -1.50     42.07 o 
  -3  -2  10      280.67      332.91     55.68 o 
  -2  -2  10     2696.56     2955.84    158.46 o 
  -1  -2  10      110.91      125.07     33.00 o 
   0  -2  10      524.69      589.85     52.31 o 
   1  -2  10       52.37      126.47     33.50 o 
   2  -2  10     8064.96     8337.16    228.34 o 
   3  -2  10     1467.83     1382.36    104.06 o 
   4  -2  10      141.24       97.14     28.07 o 
   5  -2  10     3869.94     4015.75    168.33 o 
   6  -2  10     1585.43     1304.37    105.76 o 
   7  -2  10       46.59       31.13     33.96 o 
   8  -2  10      559.31      772.93    110.38 o 
  -7  -1  10       12.40        2.94     51.64 o 
  -6  -1  10      848.64      759.64    193.24 o 
  -5  -1  10      421.52      314.89     85.24 o 
  -4  -1  10      166.46      119.11     42.14 o 
  -3  -1  10      630.03      648.18     61.64 o 
  -2  -1  10     5498.74     6002.11    314.84 o 
  -1  -1  10     9098.24     8516.77    233.86 o 
   0  -1  10     3004.81     3149.86    127.77 o 
   1  -1  10     1503.16     1439.46     72.18 o 
   2  -1  10     5677.06     5576.66    230.83 o 
   3  -1  10       84.13       55.54     17.51 o 
   4  -1  10     1018.07     1027.23    103.36 o 
   5  -1  10     1337.23     1585.04    112.38 o 
   6  -1  10        4.90       16.11     29.44 o 
   7  -1  10      648.49      700.52     77.39 o 
   8  -1  10       25.73       62.90     60.54 o 
   9  -1  10       43.92      105.07     48.89 o 
  -7   0  10      641.38      631.70    123.25 o 
  -6   0  10      101.94      167.28     45.54 o 
  -5   0  10     1643.53     1765.12    175.14 o 
  -4   0  10     1455.31     1736.66    132.91 o 
  -3   0  10      151.44      136.24     25.64 o 
  -2   0  10      694.30      784.30     69.65 o 
  -1   0  10     2058.89     2244.02    140.50 o 
   0   0  10       24.93      -37.98     37.98 o 
   1   0  10      189.70      185.22     40.65 o 
   2   0  10     3505.49     3391.96    150.12 o 
   3   0  10     2947.98     2988.79    131.57 o 
   4   0  10     3621.43     3444.89    164.66 o 
   5   0  10     4667.83     4839.14    374.19 o 
   6   0  10     1266.54     1098.65     91.94 o 
   7   0  10     4306.59     4518.90    224.25 o 
   8   0  10     1023.29     1029.63    124.88 o 
   9   0  10       81.05       70.28     48.96 o 
  -7   1  10       10.87        5.73     53.74 o 
  -6   1  10       23.40      -45.44     45.44 o 
  -5   1  10     2123.52     1863.87    277.62 o 
  -4   1  10      187.05      176.28     48.13 o 
  -3   1  10       68.80       99.94     25.39 o 
  -2   1  10     8379.52     8003.61    193.80 o 
  -1   1  10     1288.60     1195.75     70.64 o 
   0   1  10     6976.88     6983.38    232.37 o 
   1   1  10    21539.12    20942.43    372.62 o 
   2   1  10     3697.21     3418.07     92.57 o 
   3   1  10      979.35      787.00     51.53 o 
   4   1  10     1431.57     1450.70     92.05 o 
   5   1  10      795.13      755.38     54.86 o 
   6   1  10        0.88      -19.34     19.34 o 
   7   1  10      463.53      350.62     74.85 o 
   8   1  10       67.83       37.77     39.89 o 
   9   1  10       55.66       41.88     52.56 o 
  10   1  10      339.39      331.15     81.57 o 
  -7   2  10       87.22       87.92    126.41 o 
  -6   2  10      960.69      898.63    116.96 o 
  -5   2  10      313.52      301.21     61.20 o 
  -4   2  10       93.91       91.77     46.91 o 
  -3   2  10     3425.53     3424.98    134.10 o 
  -2   2  10     3403.75     3281.84    109.46 o 
  -1   2  10       26.59       35.94     14.73 o 
   0   2  10     1998.09     1893.35     75.20 o 
   1   2  10       63.27      164.10     45.68 o 
   2   2  10     1225.27     1025.46     84.43 o 
   3   2  10     6755.70     6739.53    169.07 o 
   4   2  10      105.46      109.61     24.40 o 
   5   2  10       85.66       43.25     20.43 o 
   6   2  10     9599.17     9827.26    216.79 o 
   7   2  10     2739.35     2747.17    171.53 o 
   8   2  10       25.83       33.95     38.71 o 
   9   2  10     1974.33     2173.97    171.26 o 
  10   2  10     1162.12     1237.98    141.16 o 
  -7   3  10        0.30       63.30     95.91 o 
  -6   3  10       20.51       90.21     37.42 o 
  -5   3  10       74.04      455.91    280.92 o 
  -4   3  10     1471.88     1163.09    147.15 o 
  -3   3  10     1436.26     1362.83    110.73 o 
  -2   3  10     7185.50     6975.89    290.47 o 
  -1   3  10     1207.47     1058.51     67.29 o 
   0   3  10     2284.31     2218.72     82.74 o 
   1   3  10     3531.40     3423.24    167.85 o 
   2   3  10    10230.38     9936.57    369.12 o 
   3   3  10    12475.77    12118.75    392.74 o 
   4   3  10     2148.22     2338.50     91.88 o 
   5   3  10      486.34      443.72     44.02 o 
   6   3  10     2256.33     2325.85    105.63 o 
   7   3  10      193.41       80.65     30.63 o 
   8   3  10      498.10      486.53     80.68 o 
   9   3  10       43.78      -17.86     40.98 o 
  10   3  10        2.61       -1.83     34.79 o 
  -7   4  10      125.83      166.05    125.73 o 
  -6   4  10     1787.14     2212.48    311.91 o 
  -5   4  10        0.83      132.30     56.88 o 
  -4   4  10      297.47      381.27     94.99 o 
  -3   4  10     1157.34     1418.83    162.58 o 
  -2   4  10     1104.32      986.46    107.90 o 
  -1   4  10     4539.99     3868.45    141.06 o 
   0   4  10     2232.63     2067.73    166.23 o 
   1   4  10     2736.13     2860.53    124.50 o 
   2   4  10      850.49      866.53     69.38 o 
   3   4  10     8785.23     8648.04    240.07 o 
   4   4  10      376.97      424.22     41.50 o 
   5   4  10     3574.93     3357.34    128.54 o 
   6   4  10     7550.64     8206.22    227.03 o 
   7   4  10      248.45      252.99     57.72 o 
   8   4  10     2055.84     2230.76    155.73 o 
   9   4  10     1325.88     1577.80    188.91 o 
  10   4  10       34.22       32.32     47.35 o 
  -6   5  10       25.98      -33.86    147.71 o 
  -5   5  10       97.87       45.77    142.34 o 
  -4   5  10      670.08      478.15    114.43 o 
  -3   5  10       10.43      -34.08     52.42 o 
  -2   5  10      297.51      328.04     99.38 o 
  -1   5  10    13880.52    14755.68    541.16 o 
   0   5  10     3429.45     2938.31    246.13 o 
   1   5  10       99.95       95.42     39.25 o 
   2   5  10     9845.26     9486.87    281.55 o 
   3   5  10      223.38      308.25     48.42 o 
   4   5  10     1986.39     1933.55    105.19 o 
   5   5  10     6377.51     6208.10    171.50 o 
   6   5  10     1217.16     1382.65     76.74 o 
   7   5  10       49.34       12.64     45.10 o 
   8   5  10       15.80        3.84     32.65 o 
   9   5  10      489.79      454.20    108.54 o 
  10   5  10      465.84      471.55    108.46 o 
  -6   6  10       60.46       85.26     70.65 o 
  -5   6  10     1091.89     1395.54    234.34 o 
  -4   6  10     2308.82     2213.23    249.82 o 
  -3   6  10     1413.08     1421.53    192.23 o 
  -2   6  10      263.24      143.86    122.08 o 
  -1   6  10       38.04      134.05     60.48 o 
   0   6  10       81.76       59.97     72.07 o 
   1   6  10      340.53       86.86     51.44 o 
   2   6  10      487.04      524.02     85.37 o 
   3   6  10      170.42       79.49     32.35 o 
   4   6  10     3311.68     3334.78    167.17 o 
   5   6  10     1207.15     1174.06     78.24 o 
   6   6  10      142.81       34.47     24.15 o 
   7   6  10     4798.09     4809.18    213.68 o 
   8   6  10     1547.71     1542.85    206.50 o 
   9   6  10        4.06       -5.12     45.79 o 
  10   6  10     1191.93     1104.79    216.46 o 
  -6   7  10        2.36      -78.96    136.89 o 
  -5   7  10       70.80      -70.81    180.01 o 
  -4   7  10       48.71       -5.03     91.17 o 
  -3   7  10        3.61       43.62     71.79 o 
  -2   7  10      183.05      142.26    134.19 o 
  -1   7  10      456.38      642.55    174.22 o 
   0   7  10     4016.22     4837.96    472.35 o 
   1   7  10    10285.84    11459.65    656.65 o 
   2   7  10    10863.61    10940.66    595.05 o 
   3   7  10      736.06      775.88     94.59 o 
   4   7  10     3169.08     3645.08    213.27 o 
   5   7  10     2837.22     2571.95    135.29 o 
   6   7  10      166.74      227.47     62.98 o 
   7   7  10      503.82      655.72    101.28 o 
   8   7  10       92.43       55.91     38.23 o 
   9   7  10        6.39      -71.05     71.05 o 
  -5   8  10      615.61      695.84    182.80 o 
  -4   8  10        1.91      -71.73     71.73 o 
  -3   8  10      893.83     1146.99    198.56 o 
  -2   8  10     4227.88     5609.70    554.16 o 
  -1   8  10      200.68      390.47    154.69 o 
   0   8  10       27.44        4.46     91.67 o 
   1   8  10      128.48      177.00    117.41 o 
   2   8  10      205.42      121.56     59.97 o 
   3   8  10       64.65       85.02     76.08 o 
   4   8  10      581.47      691.12    152.04 o 
   5   8  10      410.48      356.03    115.23 o 
   6   8  10     1993.29     1745.96    371.43 o 
   7   8  10     2517.89     2760.20    222.87 o 
   8   8  10       75.31        2.41     92.23 o 
   9   8  10      868.10      669.54    129.86 o 
  -4   9  10      112.22     -103.58    103.58 o 
  -3   9  10      535.09      604.60    212.38 o 
  -2   9  10      699.31     1149.75    272.30 o 
  -1   9  10      132.43      102.88    124.19 o 
   0   9  10     1041.74     1417.47    289.92 o 
   1   9  10      230.57      406.90    150.05 o 
   2   9  10      777.46      810.64    200.67 o 
   3   9  10     6102.25     6564.48    544.88 o 
   4   9  10     1270.03     1392.99    252.11 o 
   5   9  10        6.25       24.36     64.15 o 
   6   9  10     1415.07     1293.87    243.30 o 
   7   9  10      344.91      360.80     97.43 o 
   8   9  10       11.81       19.38     72.45 o 
  -3  10  10      232.17      224.66    158.99 o 
  -2  10  10        7.16      -46.38    112.60 o 
  -1  10  10      801.81      305.18    214.84 o 
   0  10  10     1255.64     1867.83    376.67 o 
   1  10  10     1081.93     1671.14    330.77 o 
   2  10  10      124.95      168.07    140.05 o 
   3  10  10       18.22     -107.76    119.21 o 
   4  10  10       17.54       32.10    115.02 o 
   5  10  10      448.50      681.41    197.07 o 
   6  10  10      560.20      265.22    122.22 o 
   7  10  10       27.30     -102.37    102.37 o 
   8  10  10      552.39      389.76    158.48 o 
  -2  11  10       45.61      -48.30    215.71 o 
  -1  11  10      502.84      504.95    250.57 o 
   0  11  10      967.49     1226.62    314.27 o 
   1  11  10       29.02      210.71    133.70 o 
   2  11  10      631.59      581.05    227.60 o 
   3  11  10      483.17      575.19    187.56 o 
   4  11  10      188.86       75.70    111.80 o 
   5  11  10     1474.32     1677.22    316.75 o 
   6  11  10     1198.37     1404.58    288.83 o 
   0  12  10        4.96      193.16    132.18 o 
   1  12  10      229.11       63.03     96.28 o 
   2  12  10      337.46      529.49    213.98 o 
   3  12  10       36.52       67.93    105.58 o 
   4  12  10       36.89      -84.02     84.02 o 
   5  12  10      150.97       32.41     95.24 o 
  -2  -6  11      176.54      333.13    157.25 o 
  -1  -6  11      834.99     1118.54    167.42 o 
   0  -6  11      103.77       43.41     56.54 o 
   1  -6  11      234.29      210.80    103.98 o 
   2  -6  11      707.46      625.65    123.41 o 
   3  -6  11        0.99      -57.09     57.09 o 
   4  -6  11        1.08        7.07     53.18 o 
  -4  -5  11       37.94       -9.78     88.78 o 
  -3  -5  11        5.54       65.30     55.50 o 
  -2  -5  11      101.97      142.62     46.14 o 
  -1  -5  11      416.41      474.12     82.58 o 
   0  -5  11        7.69      -22.80     35.24 o 
   1  -5  11       62.93       21.94     57.32 o 
   2  -5  11     1446.63     1649.11    182.18 o 
   3  -5  11       12.81      -25.84     45.19 o 
   4  -5  11      316.91      456.37    130.18 o 
   5  -5  11      405.45      569.53     99.29 o 
  -5  -4  11      816.10      929.84    252.51 o 
  -4  -4  11      228.12      127.19     64.77 o 
  -3  -4  11        8.15       27.48     35.42 o 
  -2  -4  11     1675.29     1822.95    143.01 o 
  -1  -4  11      167.84      192.22     48.87 o 
   0  -4  11      279.65      323.27     58.84 o 
   1  -4  11     1449.03     1535.28    129.61 o 
   2  -4  11      200.66      163.91     45.06 o 
   3  -4  11      496.27      443.22     65.89 o 
   4  -4  11      289.86      324.22     85.52 o 
   5  -4  11      405.39      371.58     80.59 o 
   6  -4  11       62.58       90.19     60.39 o 
  -5  -3  11       87.93       50.83    105.28 o 
  -4  -3  11        0.45      -80.67     86.00 o 
  -3  -3  11      530.53      685.97    112.18 o 
  -2  -3  11      289.38      354.33     61.31 o 
  -1  -3  11      304.31      280.38     54.90 o 
   0  -3  11      329.99      367.97     47.18 o 
   1  -3  11      139.50      110.36     35.03 o 
   2  -3  11      358.85      278.43     51.44 o 
   3  -3  11     1613.21     1721.81    124.08 o 
   4  -3  11     1497.14     1351.13    164.24 o 
   5  -3  11      305.02      202.43     58.93 o 
   6  -3  11      913.10     1068.33    117.91 o 
   7  -3  11      674.50      673.73    136.47 o 
  -6  -2  11       20.02      111.66    113.15 o 
  -5  -2  11      404.59      126.22    118.86 o 
  -4  -2  11      350.08      314.96    140.59 o 
  -3  -2  11      654.64      375.46    149.12 o 
  -2  -2  11     4485.65     4408.79    576.14 o 
  -1  -2  11      539.16      516.37    125.64 o 
   0  -2  11     2308.95     2169.24    102.34 o 
   1  -2  11     4274.46     4043.27    216.77 o 
   2  -2  11      287.27      284.48     35.49 o 
   3  -2  11      944.74      768.00     71.89 o 
   4  -2  11       74.73      119.21     30.48 o 
   5  -2  11       77.14       28.44     39.63 o 
   6  -2  11      306.57      304.34     77.67 o 
   7  -2  11        0.68        8.32     45.47 o 
   8  -2  11      278.43      177.28     66.24 o 
  -6  -1  11     1317.58     1326.98    273.03 o 
  -5  -1  11        6.49      -15.58     66.00 o 
  -4  -1  11       32.21      -62.56     77.80 o 
  -3  -1  11      816.55      923.99    133.39 o 
  -2  -1  11      255.14      304.88     79.98 o 
  -1  -1  11      901.91      906.14     82.50 o 
   0  -1  11      112.58       91.12     31.01 o 
   1  -1  11       85.84       72.92     36.20 o 
   2  -1  11       97.02      139.93     37.38 o 
   3  -1  11     3770.31     2907.66    317.07 o 
   4  -1  11      682.79      668.91     55.50 o 
   5  -1  11     2811.28     2761.93    151.36 o 
   6  -1  11     5753.78     5966.04    253.53 o 
   7  -1  11      254.05      240.87     58.32 o 
   8  -1  11      223.54      218.51     63.38 o 
   9  -1  11      373.37      374.13     81.43 o 
  -6   0  11      142.80      125.03     55.31 o 
  -5   0  11      352.52      471.15    187.66 o 
  -4   0  11      909.12      722.63     89.24 o 
  -3   0  11      150.75      132.27     30.40 o 
  -2   0  11       64.69       38.59     15.13 o 
  -1   0  11     7882.61     8691.94    298.61 o 
   0   0  11     1193.06     1014.45    119.94 o 
   1   0  11       77.42       85.49     34.32 o 
   2   0  11     8735.85     8217.91    246.07 o 
   3   0  11     2053.33     1866.71     84.57 o 
   4   0  11      111.58       59.75     20.51 o 
   5   0  11      442.39      589.31     79.97 o 
   6   0  11      261.48      162.29     56.24 o 
   7   0  11        1.92       29.68     67.62 o 
   8   0  11       51.17       81.78     73.08 o 
   9   0  11       63.58        7.90     45.86 o 
  -6   1  11      538.51      386.05    112.94 o 
  -5   1  11     1512.63     1645.72    144.61 o 
  -4   1  11     1126.58     1242.22    117.92 o 
  -3   1  11     1979.32     2178.09    133.01 o 
  -2   1  11      256.43      243.04     31.37 o 
  -1   1  11       87.35       24.80     46.71 o 
   0   1  11        2.39      -12.04     68.06 o 
   1   1  11      150.21      330.87     61.44 o 
   2   1  11      935.35      883.54     80.14 o 
   3   1  11     1943.73     1872.88     84.76 o 
   4   1  11      491.77      411.52     44.79 o 
   5   1  11     1423.35     1509.37     76.11 o 
   6   1  11      466.55      503.15     72.48 o 
   7   1  11     3147.08     3286.92    196.00 o 
   8   1  11     2309.04     2990.87    197.60 o 
   9   1  11      390.77      384.09     80.11 o 
  -6   2  11        8.73      -39.81     39.81 o 
  -5   2  11      123.27       60.17     33.99 o 
  -4   2  11     1362.33     1408.52    156.22 o 
  -3   2  11       86.78       61.77     49.00 o 
  -2   2  11      457.51      443.27     47.46 o 
  -1   2  11     5970.80     5124.28    168.32 o 
   0   2  11     1092.63      830.26    160.91 o 
   1   2  11     5207.66     4963.53    173.90 o 
   2   2  11    12124.51    11770.21    204.01 o 
   3   2  11     1438.67     1240.78     66.22 o 
   4   2  11     3361.56     3096.19    133.39 o 
   5   2  11     5559.11     5830.71    151.09 o 
   6   2  11      436.71      367.84     51.45 o 
   7   2  11       82.37       91.23     38.60 o 
   8   2  11       31.97      -13.62     38.89 o 
   9   2  11      104.45       62.83     36.31 o 
  -6   3  11        2.14      -43.10     43.10 o 
  -5   3  11     1722.90     1965.04    462.78 o 
  -4   3  11        9.74      -58.24     58.24 o 
  -3   3  11      322.51      366.65     60.57 o 
  -2   3  11     6210.90     6124.90    231.47 o 
  -1   3  11       11.40       16.50     17.19 o 
   0   3  11       16.48       15.72     10.58 o 
   1   3  11       11.31       37.66     55.97 o 
   2   3  11      143.29      153.39     54.27 o 
   3   3  11      903.91     1008.08     95.77 o 
   4   3  11     6113.70     5905.20    216.74 o 
   5   3  11      295.69      329.86     37.31 o 
   6   3  11      865.45      787.46     61.80 o 
   7   3  11     4287.82     4962.35    191.07 o 
   8   3  11       24.79       51.92     40.19 o 
   9   3  11      928.10     1031.71    121.86 o 
  10   3  11     1687.29     1721.35    166.64 o 
  -6   4  11      185.45      188.96     63.19 o 
  -5   4  11       13.21       18.04     67.41 o 
  -4   4  11      334.88      269.16     78.79 o 
  -3   4  11     1485.02     1655.28    236.84 o 
  -2   4  11     2835.72     2633.40    143.00 o 
  -1   4  11      878.35      765.36     68.54 o 
   0   4  11     7313.49     6763.92    200.84 o 
   1   4  11     5017.00     4175.40    147.17 o 
   2   4  11     1392.04     1747.59    224.98 o 
   3   4  11     6497.39     5976.73    414.66 o 
   4   4  11     1249.20     1095.69    174.76 o 
   5   4  11      101.57       98.75     28.30 o 
   6   4  11     1900.84     1955.83    110.40 o 
   7   4  11     1138.57     1339.73    113.96 o 
   8   4  11      431.08      262.18     52.68 o 
   9   4  11       97.34      171.38     80.23 o 
  10   4  11       10.43       -0.79     43.89 o 
  -6   5  11      450.84      535.27    122.61 o 
  -5   5  11     1279.40     1455.28    201.12 o 
  -4   5  11      204.45      114.60     77.50 o 
  -3   5  11      302.36      286.06     81.98 o 
  -2   5  11     1173.20     1225.57    160.40 o 
  -1   5  11     1727.48     2031.37    219.75 o 
   0   5  11      687.63      545.64     90.30 o 
   1   5  11     3037.46     2993.35    189.34 o 
   2   5  11       26.41       60.52     30.86 o 
   3   5  11      428.36      369.59     49.57 o 
   4   5  11       10.15      -11.52     19.70 o 
   5   5  11     2832.05     3034.31    133.29 o 
   6   5  11     5564.23     5637.94    198.28 o 
   7   5  11     2086.62     2366.16    157.34 o 
   8   5  11      737.99      712.78     98.33 o 
   9   5  11     1256.78     1503.75    187.68 o 
  10   5  11      443.74      209.55    151.45 o 
  -6   6  11       25.50       32.03    100.66 o 
  -5   6  11      100.72      231.92     98.50 o 
  -4   6  11        2.74       37.82     71.70 o 
  -3   6  11       14.87       27.63     64.85 o 
  -2   6  11        3.46       25.77     51.68 o 
  -1   6  11     2169.73     2184.17    215.05 o 
   0   6  11     6107.64     7307.98    780.25 o 
   1   6  11        3.62       52.89     42.57 o 
   2   6  11     3377.76     3004.77    326.90 o 
   3   6  11    11369.93    12154.93    836.77 o 
   4   6  11        8.13       -5.63     28.99 o 
   5   6  11     1442.12     1482.38     99.91 o 
   6   6  11     2287.28     2101.64    164.46 o 
   7   6  11       48.02      -43.20     43.20 o 
   8   6  11      176.38      257.84     64.64 o 
   9   6  11      288.95      265.00    119.94 o 
  -5   7  11       79.16      -91.67     91.67 o 
  -4   7  11     2566.52     2951.24    311.54 o 
  -3   7  11     1181.15     1189.08    205.23 o 
  -2   7  11       59.35       30.20     89.10 o 
  -1   7  11     1627.02     2050.64    300.37 o 
   0   7  11       72.71      112.78     69.61 o 
   1   7  11        3.85      -53.07     53.07 o 
   2   7  11      148.00      134.64     48.68 o 
   3   7  11      297.16      215.06     61.25 o 
   4   7  11      141.88       85.44     32.56 o 
   5   7  11      654.84      555.75    156.57 o 
   6   7  11      172.32      158.87     54.65 o 
   7   7  11      910.85      706.36     85.55 o 
   8   7  11     2714.09     3479.49    258.58 o 
   9   7  11      452.30      212.36    112.87 o 
  -4   8  11       89.73      206.58    103.13 o 
  -3   8  11       16.41      -63.21     80.30 o 
  -2   8  11        7.12      160.99     82.66 o 
  -1   8  11      590.37      622.61    197.98 o 
   0   8  11        4.90       57.54    101.41 o 
   1   8  11     2479.64     3251.09    373.30 o 
   2   8  11     3426.33     3416.35    362.29 o 
   3   8  11      199.06      280.27    105.57 o 
   4   8  11     2387.05     2448.03    212.08 o 
   5   8  11     3196.64     3327.51    245.63 o 
   6   8  11     1365.44     1439.12    164.47 o 
   7   8  11      187.42      177.36     60.09 o 
   8   8  11      181.40      266.63     90.26 o 
   9   8  11      230.75      232.88     83.95 o 
  -4   9  11      112.34      247.97    109.13 o 
  -3   9  11      145.11       90.05    177.07 o 
  -2   9  11     1096.63     1847.16    337.81 o 
  -1   9  11     1841.56     3130.03    468.37 o 
   0   9  11       17.53      112.12    163.77 o 
   1   9  11      148.54      132.36     97.92 o 
   2   9  11      777.59      809.33    206.46 o 
   3   9  11       28.67       21.01     92.76 o 
   4   9  11      797.64      570.44    160.58 o 
   5   9  11      131.94      202.02     90.38 o 
   6   9  11       30.07      -42.48     44.65 o 
   7   9  11      714.48      482.47    107.53 o 
   8   9  11      103.69      115.41     56.34 o 
  -3  10  11      147.33      177.04    158.87 o 
  -2  10  11      100.25      102.08    116.10 o 
  -1  10  11      304.38      623.10    212.38 o 
   0  10  11      293.95       65.64    107.47 o 
   1  10  11     1579.47     1598.75    305.33 o 
   2  10  11      241.14      263.35    128.90 o 
   3  10  11      747.70      739.72    200.10 o 
   4  10  11     3064.33     3455.58    423.53 o 
   5  10  11      163.94      109.34     98.09 o 
   6  10  11      652.15      692.16    186.04 o 
   7  10  11     1333.70     1153.23    195.56 o 
  -1  11  11       41.10      -42.11    110.72 o 
   0  11  11      941.73      805.94    256.17 o 
   1  11  11      474.59      534.15    201.11 o 
   2  11  11       67.73      131.28     99.31 o 
   3  11  11      160.28       18.69     80.77 o 
   4  11  11       13.46      -80.66    103.02 o 
   5  11  11      315.77      377.59    157.68 o 
   6  11  11      598.98      399.56    166.66 o 
   1  12  11       39.28      -15.82    113.87 o 
   2  12  11      335.96      193.59    150.46 o 
   3  12  11      742.91      951.41    268.27 o 
   4  12  11      140.86       -6.70     94.74 o 
  -2  -5  12      314.68      371.46     95.99 o 
  -1  -5  12      552.23      537.19    118.56 o 
   0  -5  12      175.80      183.14     84.60 o 
   1  -5  12       11.13      -10.09     53.12 o 
   2  -5  12      897.98     1253.49    168.21 o 
   3  -5  12      377.52      511.37    115.07 o 
   4  -5  12        9.88        7.37     52.00 o 
  -4  -4  12       59.33      -42.57     98.86 o 
  -3  -4  12       84.54      252.21    133.90 o 
  -2  -4  12      296.24      258.76     81.64 o 
  -1  -4  12       79.26       78.67     40.80 o 
   0  -4  12        8.23      -49.24     49.24 o 
   1  -4  12      234.32      239.36     84.06 o 
   2  -4  12      567.87      611.95    118.95 o 
   3  -4  12     1424.39     1562.16    175.78 o 
   4  -4  12       40.17      -49.90     49.90 o 
   5  -4  12      336.65      272.57     85.27 o 
  -4  -3  12      974.27      974.01    237.81 o 
  -3  -3  12       39.75       62.98     80.44 o 
  -2  -3  12      119.45      109.38     52.70 o 
  -1  -3  12     3385.70     3408.44    263.17 o 
   0  -3  12        6.85      -61.39     61.39 o 
   1  -3  12      301.86      295.86     60.54 o 
   2  -3  12     1608.95     1636.61    172.68 o 
   3  -3  12      261.13      267.94     83.87 o 
   4  -3  12      626.14      587.36    110.49 o 
   5  -3  12      603.51      633.31    154.48 o 
   6  -3  12       29.88       49.92     59.88 o 
   7  -3  12       94.93      186.38    151.47 o 
  -5  -2  12      982.29     1246.81    282.39 o 
  -4  -2  12      174.31       80.10    123.67 o 
  -3  -2  12        8.41      -93.83     93.83 o 
  -2  -2  12      452.77      707.80    188.25 o 
  -1  -2  12      277.60      282.85     83.56 o 
   0  -2  12      179.21      168.36     30.32 o 
   1  -2  12        4.33       31.62     31.25 o 
   2  -2  12       13.05       27.61     33.67 o 
   3  -2  12      146.55      184.65     61.64 o 
   4  -2  12     2939.74     3681.15    280.98 o 
   5  -2  12      570.37      584.29    104.78 o 
   6  -2  12       23.70      -28.61     42.06 o 
   7  -2  12     1093.25     1321.64    272.90 o 
  -5  -1  12      113.12      113.98     95.16 o 
  -4  -1  12       23.70       28.87     70.28 o 
  -3  -1  12      445.61      561.14    175.76 o 
  -2  -1  12      881.86      900.25    134.64 o 
  -1  -1  12      586.87      493.80     75.04 o 
   0  -1  12     3967.08     4057.29    216.82 o 
   1  -1  12     3720.48     3325.89    177.80 o 
   2  -1  12     2759.95     2760.93    132.85 o 
   3  -1  12      690.97      555.84     72.12 o 
   4  -1  12      104.92      106.52     48.61 o 
   5  -1  12       87.53       48.97     47.50 o 
   6  -1  12      193.26      248.14     73.87 o 
   7  -1  12       60.70       48.92    179.39 o 
   8  -1  12       77.42      142.75    127.67 o 
  -6   0  12      211.12       86.80    106.56 o 
  -5   0  12     1075.48      930.45    148.66 o 
  -4   0  12      384.71      406.39     97.90 o 
  -3   0  12      241.51      270.37     82.22 o 
  -2   0  12     2162.15     2118.02    270.68 o 
  -1   0  12      474.45      309.17    113.12 o 
   0   0  12      105.44      176.44     62.20 o 
   1   0  12       82.74       52.27     28.84 o 
   2   0  12      452.71      268.90     55.46 o 
   3   0  12      359.94      324.97     54.49 o 
   4   0  12      700.47      580.55     71.54 o 
   5   0  12      984.27      901.60     86.38 o 
   6   0  12     3028.34     3351.76    222.37 o 
   7   0  12     2162.83     2588.44    172.80 o 
   8   0  12      183.74      177.38     69.18 o 
  -6   1  12       63.94       98.27     63.13 o 
  -5   1  12      280.71      145.28     62.25 o 
  -4   1  12      107.29       83.45     50.47 o 
  -3   1  12      835.44      625.97    115.04 o 
  -2   1  12      848.40      772.63    168.56 o 
  -1   1  12       97.20       69.25     85.13 o 
   0   1  12     5531.19     5904.29    435.48 o 
   1   1  12       22.52       63.09     37.50 o 
   2   1  12     2096.19     2077.10    126.07 o 
   3   1  12    13448.73    12630.85    328.57 o 
   4   1  12      624.98      743.42     61.00 o 
   5   1  12      142.31       44.05     29.73 o 
   6   1  12      604.11      637.39     85.83 o 
   7   1  12       22.92       43.19     34.28 o 
   8   1  12        5.15       -1.52     35.88 o 
   9   1  12        1.64        7.37     44.66 o 
  -6   2  12      183.15      111.46     87.79 o 
  -5   2  12        0.80       -1.82     46.00 o 
  -4   2  12     1984.00     2222.73    198.18 o 
  -3   2  12      386.42      458.83     87.55 o 
  -2   2  12       89.37      130.58     63.10 o 
  -1   2  12     3029.59     2466.57    155.97 o 
   0   2  12      103.13       33.69     19.40 o 
   1   2  12     2220.37     1664.28    214.56 o 
   2   2  12      710.79      716.46     47.22 o 
   3   2  12     1186.25     1148.98     63.95 o 
   4   2  12       24.22      -22.29     26.92 o 
   5   2  12     2460.89     2317.92    125.08 o 
   6   2  12      761.43      962.58     85.15 o 
   7   2  12      140.88      188.69     53.16 o 
   8   2  12     2413.67     2950.87    198.72 o 
   9   2  12      683.72      822.78    119.75 o 
  -6   3  12       95.38      145.73     64.38 o 
  -5   3  12       79.35       -4.36     41.64 o 
  -4   3  12      458.92      410.67     86.98 o 
  -3   3  12       25.39      -46.30     46.30 o 
  -2   3  12      134.30       90.84     41.06 o 
  -1   3  12     3987.27     3378.36    159.88 o 
   0   3  12     2362.46     1797.14    142.34 o 
   1   3  12      909.21      768.83    111.74 o 
   2   3  12     2745.14     2966.26    166.92 o 
   3   3  12      590.43      453.76     57.68 o 
   4   3  12     4374.80     4217.71    164.69 o 
   5   3  12     4527.54     4658.73    180.93 o 
   6   3  12     3211.97     3654.69    166.30 o 
   7   3  12       20.49       18.51     28.28 o 
   8   3  12       40.05       36.07     43.87 o 
   9   3  12      196.94      105.25     43.88 o 
  -6   4  12       73.49       60.07     49.85 o 
  -5   4  12      198.77      127.43     73.45 o 
  -4   4  12     1730.14     1503.24    186.89 o 
  -3   4  12       32.35       -2.56     54.94 o 
  -2   4  12      417.78      551.34    154.40 o 
  -1   4  12     2513.00     2132.62     99.19 o 
   0   4  12      426.13      399.30     40.54 o 
   1   4  12      347.07       83.91    131.00 o 
   2   4  12     2063.71     2086.30    258.58 o 
   3   4  12       31.98       16.21     87.37 o 
   4   4  12     3316.67     3404.39    244.80 o 
   5   4  12     2481.55     2723.46    160.72 o 
   6   4  12      247.08      227.30     62.09 o 
   7   4  12     1253.78     1215.62    113.34 o 
   8   4  12     1038.52     1266.39    115.45 o 
   9   4  12      140.69       84.91     57.74 o 
  -5   5  12      165.49      222.11     81.07 o 
  -4   5  12        4.60      132.39     80.78 o 
  -3   5  12      305.47      189.19     76.71 o 
  -2   5  12      266.10       86.68     59.94 o 
  -1   5  12      876.64      955.28    140.15 o 
   0   5  12     1793.82     2184.70    262.48 o 
   1   5  12     8369.31     8485.83    272.44 o 
   2   5  12     4840.08     4279.24    160.32 o 
   3   5  12      205.90       91.17     35.65 o 
   4   5  12     5338.10     6436.11    455.33 o 
   5   5  12      290.52      243.69     94.34 o 
   6   5  12       25.28      -25.32     40.14 o 
   7   5  12     1660.47     1808.99    141.24 o 
   8   5  12      225.07      189.52     49.83 o 
   9   5  12      251.44      251.56    150.34 o 
  -5   6  12      902.63     1029.63    180.93 o 
  -4   6  12        5.26      144.79     72.50 o 
  -3   6  12     1066.38     1224.87    179.85 o 
  -2   6  12     1481.65     1662.42    202.58 o 
  -1   6  12      460.03      493.96    163.11 o 
   0   6  12      725.94      860.99    131.25 o 
   1   6  12       21.07       89.78     51.82 o 
   2   6  12        5.71      -18.01     29.36 o 
   3   6  12      483.07      448.72     72.97 o 
   4   6  12        9.05       22.55     40.14 o 
   5   6  12     1204.41      970.35    174.42 o 
   6   6  12     3174.15     3250.95    202.45 o 
   7   6  12     2149.84     2410.41    196.68 o 
   8   6  12        9.28      -70.23     79.67 o 
   9   6  12     1249.64     1170.48    228.69 o 
  -4   7  12      127.01      105.29    163.14 o 
  -3   7  12       97.90       67.67     56.49 o 
  -2   7  12        6.41      -10.22    169.69 o 
  -1   7  12       19.02     -111.03    111.03 o 
   0   7  12     2109.93     2128.86    245.01 o 
   1   7  12      303.94      244.46     73.65 o 
   2   7  12      699.83      864.09    120.00 o 
   3   7  12     6723.13     6410.90    307.92 o 
   4   7  12     4869.58     5116.44    352.46 o 
   5   7  12       13.30       56.75     81.93 o 
   6   7  12      984.25     1028.26    174.61 o 
   7   7  12      624.64      664.03     85.08 o 
   8   7  12      139.54      130.86    118.45 o 
   9   7  12      132.38      287.31    129.58 o 
  -4   8  12      245.48      474.99    137.05 o 
  -3   8  12      709.01      960.69    189.94 o 
  -2   8  12      136.75      181.95    102.22 o 
  -1   8  12      596.04      774.58    158.25 o 
   0   8  12     2981.68     3560.42    305.08 o 
   1   8  12      539.96      684.49    125.05 o 
   2   8  12       95.77       73.46     44.57 o 
   3   8  12       71.82      135.54     57.62 o 
   4   8  12        9.46      -29.41     68.97 o 
   5   8  12      547.41      529.56     98.28 o 
   6   8  12      294.54      272.83     77.36 o 
   7   8  12        3.69       13.60    115.98 o 
   8   8  12     1186.90     1124.81    196.56 o 
  -3   9  12       12.78       24.76    152.96 o 
  -2   9  12       10.20      -60.14    120.22 o 
  -1   9  12      344.38      306.42    147.67 o 
   0   9  12     1166.85     1465.65    254.51 o 
   1   9  12       79.61      155.95     69.18 o 
   2   9  12     1045.39      726.54    133.81 o 
   3   9  12      364.39      373.70    104.46 o 
   4   9  12     1336.74     1129.84    157.21 o 
   5   9  12     4489.08     4825.16    321.91 o 
   6   9  12     1817.80     1601.46    185.22 o 
   7   9  12        0.46      -51.54     51.54 o 
   8   9  12      369.34      453.51    216.13 o 
  -2  10  12      162.97      181.87     91.91 o 
  -1  10  12      754.87      966.60    269.60 o 
   0  10  12       99.26       40.73     93.48 o 
   1  10  12      322.70      551.32    185.14 o 
   2  10  12      908.20      932.73    229.59 o 
   3  10  12      165.74      240.70    117.70 o 
   4  10  12      117.06       36.87     85.05 o 
   5  10  12      212.68      247.95     97.69 o 
   6  10  12        1.12       22.57     56.24 o 
   7  10  12       90.53      245.69     78.69 o 
   0  11  12       75.61       95.31    115.37 o 
   1  11  12      860.32     1208.19    299.69 o 
   2  11  12      416.96      427.23    202.63 o 
   3  11  12      114.94      -40.32     98.54 o 
   4  11  12      711.58      660.15    203.01 o 
   5  11  12      464.43      488.96    181.45 o 
   1  -5  13      159.60      218.23     76.19 o 
  -2  -4  13      387.67      349.00    269.07 o 
  -1  -4  13       11.77       20.06     53.57 o 
   0  -4  13      808.28      787.48    142.60 o 
   1  -4  13       80.62      141.17     90.16 o 
   2  -4  13       78.22      107.08     54.43 o 
   3  -4  13     1011.86     1425.48    174.59 o 
   4  -4  13       31.82      -30.51     54.71 o 
  -3  -3  13        9.34      -32.86     79.24 o 
  -2  -3  13        7.74      -46.12     46.12 o 
  -1  -3  13      711.11      791.56    138.05 o 
   0  -3  13        0.59      -44.86     49.97 o 
   1  -3  13      199.43      315.84     89.44 o 
   2  -3  13      106.28      105.17     48.64 o 
   3  -3  13      738.93     1027.41    144.03 o 
   4  -3  13       30.79      -31.56     55.63 o 
   5  -3  13      540.50      469.23    102.41 o 
   6  -3  13      614.65      493.32    103.12 o 
  -4  -2  13      100.03      131.03    123.01 o 
  -3  -2  13       14.20      -42.77     81.56 o 
  -2  -2  13       12.79       97.70     95.26 o 
  -1  -2  13     1457.34     1505.93    368.30 o 
   0  -2  13     2037.86     2201.83    215.87 o 
   1  -2  13       53.03        9.31     55.34 o 
   2  -2  13      497.46      482.12     76.21 o 
   3  -2  13      937.73      926.83    103.41 o 
   4  -2  13      438.11      428.36     96.54 o 
   5  -2  13      425.04      424.77     97.27 o 
   6  -2  13      244.18      208.76     72.85 o 
   7  -2  13        2.38      -84.19    115.71 o 
  -4  -1  13     1117.89     1030.30    257.72 o 
  -3  -1  13        2.24       80.44     67.22 o 
  -2  -1  13       11.33       19.52     95.48 o 
  -1  -1  13      614.25      728.71    192.52 o 
   0  -1  13      804.23      927.71    141.58 o 
   1  -1  13        2.40       70.58     49.70 o 
   2  -1  13       80.10       87.50     39.57 o 
   3  -1  13       66.94       61.31     33.64 o 
   4  -1  13     1029.03     1132.35    116.82 o 
   5  -1  13     1223.94     1262.83    150.73 o 
   6  -1  13      208.38      203.29     76.63 o 
   7  -1  13      534.54      625.96    123.30 o 
  -5   0  13        8.35       32.81     50.73 o 
  -4   0  13      634.77      445.35    111.67 o 
  -3   0  13       20.66       -9.61     76.88 o 
  -2   0  13       61.61       45.40     75.65 o 
  -1   0  13     1161.64     1281.76    161.08 o 
   0   0  13      422.41      593.20    103.98 o 
   1   0  13     4905.89     5428.67    267.75 o 
   2   0  13     2566.18     2909.12    159.44 o 
   3   0  13        4.83       31.98     33.29 o 
   4   0  13     2154.64     2196.85    175.35 o 
   5   0  13      437.50      495.71     95.48 o 
   6   0  13      220.92      197.73     79.02 o 
   7   0  13      133.70       64.17     52.96 o 
   8   0  13       15.45      -29.97     54.14 o 
  -5   1  13      488.35      365.23    105.17 o 
  -4   1  13      106.02      106.84     62.87 o 
  -3   1  13      818.08      955.49    144.07 o 
  -2   1  13     1265.64     1316.61    222.41 o 
  -1   1  13     1422.17     1471.30    235.86 o 
   0   1  13       84.13       10.31     72.85 o 
   1   1  13      539.52      486.88     79.70 o 
   2   1  13        4.04       43.92     32.30 o 
   3   1  13      547.25      590.30     75.39 o 
   4   1  13      972.25      835.01     63.97 o 
   5   1  13       46.43       75.96     26.94 o 
   6   1  13      827.02      815.02     94.72 o 
   7   1  13     1314.62     1584.75    141.41 o 
   8   1  13       12.07       64.41     71.79 o 
  -5   2  13      120.64       43.58     63.89 o 
  -4   2  13      105.06       -6.80    104.71 o 
  -3   2  13     1072.94     1085.30    208.19 o 
  -2   2  13      263.96      283.95    101.29 o 
  -1   2  13      854.32      838.17    181.32 o 
   0   2  13     1819.15     1775.31    210.65 o 
   1   2  13     1431.99     1341.45    152.54 o 
   2   2  13       58.58       68.08     71.42 o 
   3   2  13     4237.59     4180.16    185.60 o 
   4   2  13     4618.74     4740.37    173.14 o 
   5   2  13       32.01       38.59     25.83 o 
   6   2  13      335.26      320.29     50.75 o 
   7   2  13      738.87      667.81     94.60 o 
   8   2  13        9.60       27.18     45.42 o 
   9   2  13       69.30       65.18     74.95 o 
  -5   3  13      622.13      614.69    164.37 o 
  -4   3  13      110.27      129.12    102.63 o 
  -3   3  13      955.65     1044.41    153.69 o 
  -2   3  13       14.70       22.08     83.97 o 
  -1   3  13      873.08     1090.77    202.18 o 
   0   3  13     4134.78     3963.43    243.61 o 
   1   3  13      301.48      352.70     50.49 o 
   2   3  13      995.83     1028.63     95.13 o 
   3   3  13        2.62      -22.24     28.93 o 
   4   3  13      940.67      983.72     81.09 o 
   5   3  13     1526.54     1487.21    105.29 o 
   6   3  13     1644.05     1629.05    115.13 o 
   7   3  13      519.83      562.18     71.31 o 
   8   3  13      697.50      844.11    112.00 o 
   9   3  13     1278.79     1572.80    159.11 o 
  -5   4  13        0.07        6.00     85.37 o 
  -4   4  13      203.20      155.18     61.37 o 
  -3   4  13      171.49       57.89     40.20 o 
  -2   4  13      285.05      403.59     82.98 o 
  -1   4  13      788.17      609.67     80.07 o 
   0   4  13     6441.24     5900.22    411.99 o 
   1   4  13       88.82       18.97     29.93 o 
   2   4  13     1476.83      667.41    656.15 o 
   3   4  13     2020.60     1968.11    262.16 o 
   4   4  13       91.85      -33.63     41.10 o 
   5   4  13     3091.57     3547.05    186.76 o 
   6   4  13     1815.06     1921.10    142.47 o 
   7   4  13      216.48      288.38     57.54 o 
   8   4  13      291.80      417.43     98.10 o 
   9   4  13      173.94        8.99     56.98 o 
  -5   5  13        9.36      -29.39     77.69 o 
  -4   5  13     1055.76     1211.80    223.10 o 
  -3   5  13      429.70      681.25    149.93 o 
  -2   5  13        4.71       25.79     36.70 o 
  -1   5  13      619.02      885.67    210.74 o 
   0   5  13      240.81      276.99     66.70 o 
   1   5  13      830.81      679.28    112.61 o 
   2   5  13      339.40      292.44    117.20 o 
   3   5  13     1164.70     1090.34    151.33 o 
   4   5  13      320.59      158.12     62.31 o 
   5   5  13     1918.84     1758.38    168.25 o 
   6   5  13       24.00        8.90     39.06 o 
   7   5  13      293.90      248.77     58.74 o 
   8   5  13     1688.65     1806.36    204.51 o 
   9   5  13      212.88      213.11     81.25 o 
  -4   6  13        2.75       -2.08    115.43 o 
  -3   6  13      276.44      245.10    114.22 o 
  -2   6  13        8.09      -52.11     52.11 o 
  -1   6  13       12.40        0.31     60.08 o 
   0   6  13        4.00      -28.29     42.97 o 
   1   6  13     3633.35     3774.17    227.42 o 
   2   6  13     3582.24     3410.55    183.44 o 
   3   6  13     1027.37      893.72    102.90 o 
   4   6  13     2368.60     2029.74    135.23 o 
   5   6  13     2853.15     2934.34    324.98 o 
   6   6  13      258.03      142.51     71.50 o 
   7   6  13      627.68      533.82     94.67 o 
   8   6  13      979.29     1051.93    212.37 o 
   9   6  13      121.36      -10.35     58.03 o 
  -4   7  13      398.33      438.43    122.87 o 
  -3   7  13       91.32       48.79    101.86 o 
  -2   7  13     1216.32     1548.82    288.92 o 
  -1   7  13     2378.36     2453.09    361.27 o 
   0   7  13       60.46       96.49    134.99 o 
   1   7  13      209.55      305.84     80.07 o 
   2   7  13       14.12       28.29     34.70 o 
   3   7  13      109.49      108.41     71.00 o 
   4   7  13      268.68      368.87     71.86 o 
   5   7  13       40.05       77.67     35.21 o 
   6   7  13      825.22      604.32    155.92 o 
   7   7  13      603.28      636.89    108.55 o 
   8   7  13      159.37      160.38     93.08 o 
  -3   8  13       42.60       97.09     76.02 o 
  -2   8  13      332.02      417.98    127.76 o 
  -1   8  13       60.44      -42.15     66.79 o 
   0   8  13       89.37      217.17     79.88 o 
   1   8  13     1026.65     1086.87    162.20 o 
   2   8  13       99.12      131.98     54.82 o 
   3   8  13     1614.86     1408.45    158.34 o 
   4   8  13     4310.77     4298.92    268.03 o 
   5   8  13      336.53      498.52     99.08 o 
   6   8  13      552.26      575.01    155.84 o 
   7   8  13     1017.57      972.32    195.01 o 
   8   8  13       94.45       88.00     94.40 o 
  -2   9  13       72.79      107.46    123.09 o 
  -1   9  13      105.79      116.62    116.36 o 
   0   9  13     1996.18     2395.64    264.65 o 
   1   9  13     1427.31     1567.13    205.66 o 
   2   9  13      130.78       92.74     64.03 o 
   3   9  13        4.37      -60.46     60.46 o 
   4   9  13       81.85      159.00     82.98 o 
   5   9  13       39.68      -25.19     52.50 o 
   6   9  13      234.58      251.03    122.04 o 
   7   9  13        4.32      -84.76     84.76 o 
  -1  10  13      144.15      136.90     90.13 o 
   0  10  13      309.94      455.59    127.69 o 
   1  10  13      334.68      366.14    111.91 o 
   2  10  13       91.29      122.16     71.26 o 
   3  10  13      568.87      673.38    139.25 o 
   4  10  13      120.60      211.92     78.48 o 
   5  10  13      845.50     1005.42    160.48 o 
   6  10  13     1291.27     1037.17    262.48 o 
   1  11  13       66.99       86.80    142.78 o 
   2  11  13      700.82      624.57    199.58 o 
   3  11  13      432.30      393.77    171.89 o 
   4  11  13      129.21       29.39    108.39 o 
   5  11  13       42.13       47.99     89.70 o 
   1  -4  14       38.07      -12.35     61.80 o 
  -2  -3  14      173.94      112.26     78.85 o 
  -1  -3  14      361.58      264.63     91.23 o 
   0  -3  14      304.39      226.47     91.66 o 
   1  -3  14      687.48      706.12    129.31 o 
   2  -3  14       53.34      -71.16     99.01 o 
   3  -3  14      269.92      377.68     79.73 o 
   4  -3  14      477.66      632.92    122.54 o 
  -3  -2  14      229.59      225.59    144.02 o 
  -2  -2  14        9.02      -14.75     83.89 o 
  -1  -2  14       59.53       44.63    141.06 o 
   0  -2  14      315.07      404.69    106.58 o 
   1  -2  14      123.85      110.46     59.78 o 
   2  -2  14        0.20      -37.81     37.81 o 
   3  -2  14        4.40      -41.20     41.20 o 
   4  -2  14      194.87      175.22     57.93 o 
   5  -2  14      275.77      301.78     85.25 o 
   6  -2  14      816.90      734.83    132.96 o 
  -3  -1  14      406.97      182.69    101.87 o 
  -2  -1  14        5.37       71.72    125.99 o 
  -1  -1  14      110.35       23.53    126.45 o 
   0  -1  14     2726.22     2908.68    253.59 o 
   1  -1  14      105.39       51.18     50.85 o 
   2  -1  14      248.35      228.56     56.07 o 
   3  -1  14     1602.28     1643.73    138.45 o 
   4  -1  14      262.79      242.21     61.90 o 
   5  -1  14      152.60       97.56     50.13 o 
   6  -1  14       92.67      135.63     57.97 o 
  -4   0  14      828.83      771.80    145.12 o 
  -3   0  14      366.31      400.61    108.16 o 
  -2   0  14        1.93       41.11     47.82 o 
  -1   0  14      241.92      252.53     75.84 o 
   0   0  14      412.65      339.73     88.61 o 
   1   0  14       94.28      101.25     50.03 o 
   2   0  14      117.49      144.58     47.15 o 
   3   0  14       21.95       35.54     67.35 o 
   4   0  14       17.82        8.64     43.52 o 
   5   0  14      804.16      786.09    118.29 o 
   6   0  14      152.96       24.13     60.73 o 
   7   0  14       46.67       13.26     54.41 o 
  -4   1  14        1.32      -49.48    128.87 o 
  -3   1  14      642.57      402.12    132.85 o 
  -2   1  14       47.11       26.24     53.46 o 
  -1   1  14       55.68       -2.87     55.92 o 
   0   1  14      875.55      932.97    199.25 o 
   1   1  14     1429.53     1326.10    166.58 o 
   2   1  14     1782.06     1846.33    157.62 o 
   3   1  14      313.14      428.11     66.40 o 
   4   1  14     1442.25     1400.21    119.03 o 
   5   1  14     2365.44     2358.88    240.32 o 
   6   1  14      548.60      530.72    124.66 o 
   7   1  14        0.74        3.27     65.55 o 
   8   1  14       72.75      -81.74     81.74 o 
  -4   2  14      680.12      517.67    120.99 o 
  -3   2  14      123.23      216.35    114.02 o 
  -2   2  14      618.02      508.79    149.91 o 
  -1   2  14     1358.94     1361.79    240.40 o 
   0   2  14       20.98      -24.71     55.78 o 
   1   2  14      190.80      141.99     53.04 o 
   2   2  14        1.55      -17.22     53.44 o 
   3   2  14        5.72       75.27     56.20 o 
   4   2  14      176.38      147.59     53.76 o 
   5   2  14     1082.14     1174.39    122.99 o 
   6   2  14       61.22      102.68     39.39 o 
   7   2  14      437.71      420.68    108.34 o 
   8   2  14      422.33      449.87    118.54 o 
  -4   3  14       20.62     -109.10    109.10 o 
  -3   3  14       28.58       87.40     66.44 o 
  -2   3  14      878.69      759.75    178.27 o 
  -1   3  14      214.08      116.93    152.35 o 
   0   3  14        7.34       15.89    118.74 o 
   1   3  14     3759.13     3655.31    245.42 o 
   2   3  14      165.03      178.08     62.28 o 
   3   3  14       32.46       51.52     32.43 o 
   4   3  14     3523.77     3940.75    202.35 o 
   5   3  14      423.81      450.33     59.32 o 
   6   3  14      187.34      220.52     44.43 o 
   7   3  14     1168.20     1023.30     97.59 o 
   8   3  14      513.98      493.87     90.85 o 
  -4   4  14      376.27      319.76    156.55 o 
  -3   4  14      515.68      423.66    161.53 o 
  -2   4  14      188.11      124.65     94.57 o 
  -1   4  14       86.96       74.23     60.07 o 
   0   4  14     1298.96     1067.19    207.14 o 
   1   4  14      716.53      981.84    207.49 o 
   2   4  14       84.95      169.63     75.48 o 
   3   4  14        1.32      -53.42     77.79 o 
   4   4  14      111.01      169.49     74.91 o 
   5   4  14      103.47       35.66     41.34 o 
   6   4  14     1594.32     1713.15    137.75 o 
   7   4  14      426.67      464.44     76.03 o 
   8   4  14        4.70      -34.47     58.66 o 
  -4   5  14       56.03      219.76    124.53 o 
  -3   5  14       57.81      183.87    120.50 o 
  -2   5  14       16.53       21.69     69.18 o 
  -1   5  14      337.85      235.72     93.17 o 
   0   5  14     1248.25     1101.32    225.76 o 
   1   5  14     2437.00     2094.32    295.57 o 
   2   5  14      552.52      489.04    152.35 o 
   3   5  14     2243.01     2366.96    303.59 o 
   4   5  14     2841.74     2907.68    330.76 o 
   5   5  14      299.13      166.44     51.60 o 
   6   5  14     1189.22     1407.60    148.80 o 
   7   5  14      343.10      289.88     70.97 o 
   8   5  14      155.52      193.17     68.13 o 
  -4   6  14      176.97      138.00    107.84 o 
  -3   6  14     1672.56     2040.03    238.14 o 
  -2   6  14      128.98      305.46    147.10 o 
  -1   6  14      134.05       21.08     82.93 o 
   0   6  14     1996.59     1957.46    300.75 o 
   1   6  14        8.84      -59.33     61.56 o 
   2   6  14      151.08      339.96    132.93 o 
   3   6  14      250.03      298.50    130.32 o 
   4   6  14       34.80      -97.04     97.04 o 
   5   6  14      245.66      234.63    101.47 o 
   6   6  14      189.30      140.10     56.04 o 
   7   6  14      223.91      140.17     55.12 o 
   8   6  14      878.79      796.91    189.71 o 
  -3   7  14       43.39        0.88    185.81 o 
  -2   7  14       13.63       46.26    111.97 o 
  -1   7  14       68.15      -47.11     75.40 o 
   0   7  14        9.68      -49.19     93.91 o 
   1   7  14      201.11       65.54     96.49 o 
   2   7  14     2592.59     2883.05    366.94 o 
   3   7  14      412.68      320.55    116.26 o 
   4   7  14      227.07      110.24     82.53 o 
   5   7  14     3396.41     3176.34    362.44 o 
   6   7  14      917.71      911.25    186.15 o 
   7   7  14        3.43      -38.22     98.61 o 
   8   7  14      526.55      468.06    152.59 o 
  -2   8  14      585.45      553.43    220.96 o 
  -1   8  14     1017.95     1319.19    287.40 o 
   0   8  14      522.83      452.94    183.37 o 
   1   8  14      273.72      249.64    137.59 o 
   2   8  14      416.01      610.32    185.46 o 
   3   8  14      237.58      448.01    157.79 o 
   4   8  14        3.53      -96.41     96.41 o 
   5   8  14       27.44      -75.98     87.08 o 
   6   8  14        2.05     -108.02    112.63 o 
   7   8  14      151.36      245.21     74.87 o 
  -1   9  14       47.55      167.16    138.56 o 
   0   9  14       22.17       62.91    110.55 o 
   1   9  14      229.26      139.63    108.03 o 
   2   9  14      397.27      487.23    170.02 o 
   3   9  14       44.55      214.13    127.74 o 
   4   9  14      994.76     1319.04    273.66 o 
   5   9  14     1209.41     1401.77    273.94 o 
   6   9  14      128.66       77.27     71.50 o 
   7   9  14      990.12      853.30    211.61 o 
   0  10  14      200.17      -10.37     76.62 o 
   1  10  14     1061.70     1043.04    272.00 o 
   2  10  14       65.00      -13.38     99.52 o 
   3  10  14       12.55      344.32    169.90 o 
   4  10  14      193.78      194.47    120.20 o 
   5  10  14       89.85      155.80    102.88 o 
  -1  -2  15       29.01       -4.48     69.15 o 
   0  -2  15        0.60       13.75     46.49 o 
   1  -2  15     1240.18     1310.51    173.00 o 
   2  -2  15      429.53      510.84    109.21 o 
   3  -2  15       37.96      -13.10     49.51 o 
   4  -2  15      395.47      435.75     90.98 o 
  -2  -1  15      138.52      197.67    120.72 o 
  -1  -1  15      146.22       93.38     85.68 o 
   0  -1  15      114.84      164.92     77.50 o 
   1  -1  15       32.94       18.50     53.98 o 
   2  -1  15      114.81      117.70     63.13 o 
   3  -1  15       11.28       48.61     37.32 o 
   4  -1  15        8.52       11.14     43.95 o 
   5  -1  15       55.66       10.60     41.26 o 
  -3   0  15        4.78       50.99     53.52 o 
  -2   0  15      334.58      347.26    134.56 o 
  -1   0  15        3.04       33.48     44.93 o 
   0   0  15      151.43       52.11     85.22 o 
   1   0  15     1093.32     1102.93    114.88 o 
   2   0  15      232.30      179.04     53.94 o 
   3   0  15      973.99      945.28    150.69 o 
   4   0  15     1726.76     1963.68    156.79 o 
   5   0  15       20.81      -17.31     40.04 o 
   6   0  15      117.25      144.62     61.63 o 
  -3   1  15     1045.88      982.09    160.01 o 
  -2   1  15        5.28       23.36     48.13 o 
  -1   1  15       49.85       79.23     69.07 o 
   0   1  15     1265.29     1384.16    184.78 o 
   1   1  15       35.97      173.55     78.59 o 
   2   1  15       92.74      117.65     46.89 o 
   3   1  15      197.51      152.05     52.83 o 
   4   1  15       78.85      109.60     44.03 o 
   5   1  15       20.84        7.67     49.50 o 
   6   1  15      383.09      476.61    116.28 o 
   7   1  15       28.55       -5.90     56.38 o 
  -3   2  15       29.62      -44.12     74.18 o 
  -2   2  15       34.42       99.74     88.81 o 
  -1   2  15      420.72      201.23    109.29 o 
   0   2  15      668.77      703.03    125.04 o 
   1   2  15      306.38      176.07    123.35 o 
   2   2  15     1550.04     1522.21    176.77 o 
   3   2  15      524.69      604.08    115.84 o 
   4   2  15       38.39       33.82     39.03 o 
   5   2  15     2064.80     2243.56    178.88 o 
   6   2  15      858.08     1106.61    131.11 o 
   7   2  15       97.54      124.44     77.33 o 
  -3   3  15      460.86      481.76    164.81 o 
  -2   3  15      270.14      229.55    115.41 o 
  -1   3  15      358.74      523.71    161.36 o 
   0   3  15      716.22      620.51    174.29 o 
   1   3  15      477.00      490.83    157.54 o 
   2   3  15      855.28      907.68    164.46 o 
   3   3  15      567.75      412.75    129.68 o 
   4   3  15      482.55      496.20    151.19 o 
   5   3  15      559.71      522.86    107.04 o 
   6   3  15      265.57      234.62    101.81 o 
   7   3  15      144.94       92.30     43.92 o 
  -3   4  15       44.87       36.23     92.22 o 
  -2   4  15       56.84       46.27     67.48 o 
  -1   4  15      140.90     -107.04    107.04 o 
   0   4  15        7.76     -107.89    107.89 o 
   1   4  15     1137.35     1161.51    228.06 o 
   2   4  15     2004.99     2213.88    304.74 o 
   3   4  15       78.92      -82.83     82.83 o 
   4   4  15      860.96      895.33    192.32 o 
   5   4  15     1725.15     2011.77    275.89 o 
   6   4  15       65.47       16.19     51.54 o 
   7   4  15      657.55      848.40    147.46 o 
   8   4  15      864.01      941.90    247.09 o 
  -3   5  15        3.98      -76.35     94.49 o 
  -2   5  15     1059.22     1308.12    272.81 o 
  -1   5  15      296.18      498.45    168.46 o 
   0   5  15        9.27     -110.68    110.68 o 
   1   5  15      987.16     1173.15    228.24 o 
   2   5  15       37.37      -16.26     74.02 o 
   3   5  15        3.95      -83.06    112.73 o 
   4   5  15      246.96      286.58     67.55 o 
   5   5  15       55.77       46.74     32.90 o 
   6   5  15      443.07      475.10     91.75 o 
   7   5  15      504.27      650.38    113.38 o 
   8   5  15       58.20      262.26    137.52 o 
  -3   6  15       50.23       -8.90     75.05 o 
  -2   6  15       29.80       10.53     75.67 o 
  -1   6  15       22.01      147.71    118.65 o 
   0   6  15       35.66      -64.36    123.31 o 
   1   6  15      343.79      383.64    137.52 o 
   2   6  15       13.76       10.23     86.16 o 
   3   6  15     1929.06     2008.10    297.23 o 
   4   6  15     2421.12     2243.65    314.28 o 
   5   6  15     1032.93     1120.54    138.78 o 
   6   6  15      413.61      495.73    100.70 o 
   7   6  15      488.57      550.31    162.15 o 
  -2   7  15      424.67      331.34    164.85 o 
  -1   7  15       33.09     -110.52    110.52 o 
   0   7  15      685.64      387.81    155.21 o 
   1   7  15     1274.31     1331.48    260.44 o 
   2   7  15        0.93       18.65     64.09 o 
   3   7  15       44.03      140.37     91.16 o 
   4   7  15      120.32      137.92    101.08 o 
   5   7  15        5.81      -99.20     99.20 o 
   6   7  15       25.94      -12.70    139.00 o 
   7   7  15       23.28       84.34     48.14 o 
  -1   8  15       73.35     -133.27    133.27 o 
   0   8  15      107.00      -10.12    102.64 o 
   1   8  15      261.44      251.04    134.62 o 
   2   8  15      199.81      263.98    138.57 o 
   3   8  15      727.58      619.01    180.67 o 
   4   8  15       42.76      -90.16    102.89 o 
   5   8  15     1184.92      960.81    224.21 o 
   6   8  15     1910.28     1956.20    302.05 o 
   0   9  15      341.84      434.87    178.56 o 
   1   9  15        2.34       64.23     99.04 o 
   2   9  15      909.83      985.38    239.87 o 
   3   9  15      838.36      942.28    233.56 o 
   4   9  15      460.76      315.19    143.51 o 
   5   9  15       26.61       96.12    100.54 o 
   6   9  15       15.41      147.27    103.90 o 
   2  10  15      331.79      394.58    180.09 o 
   3  10  15       17.75       17.57     70.70 o 
   4  10  15      261.99      -55.15    125.38 o 
   0  -1  16        7.76      -92.04    121.11 o 
   1  -1  16      165.62      151.87     72.97 o 
   2  -1  16     1172.81     1348.61    172.45 o 
   3  -1  16       70.13      161.83     74.33 o 
  -1   0  16      139.11       58.70    107.43 o 
   0   0  16      106.02       76.89     65.92 o 
   1   0  16      149.46       51.90     65.18 o 
   2   0  16       22.02      -20.54     39.88 o 
   3   0  16        2.38      -35.41     41.44 o 
   4   0  16        9.72       40.43     40.97 o 
   5   0  16       69.64       89.78     47.46 o 
  -2   1  16      222.11      268.29    100.21 o 
  -1   1  16      117.94       39.65     74.18 o 
   0   1  16        1.81       25.82     61.11 o 
   1   1  16      238.06      226.22     91.41 o 
   2   1  16       65.26      -56.20     56.20 o 
   3   1  16      713.29      801.39    118.25 o 
   4   1  16     1101.01     1141.38    150.60 o 
   5   1  16      789.05     1122.41    304.78 o 
  -2   2  16      442.50      484.66    168.58 o 
  -1   2  16       48.58      105.37    101.88 o 
   0   2  16      336.87      301.53    132.50 o 
   1   2  16     1189.99     1506.55    186.98 o 
   2   2  16       28.45       35.17     43.15 o 
   3   2  16       38.06       -1.99     49.62 o 
   4   2  16       18.59      -18.89     60.35 o 
   5   2  16        2.06       24.52     46.75 o 
   6   2  16      182.69       80.97     78.51 o 
  -2   3  16       27.17      -41.65     84.40 o 
  -1   3  16      298.18      272.57    126.59 o 
   0   3  16      420.69      322.10    133.82 o 
   1   3  16      831.28      893.82    206.31 o 
   2   3  16        7.50       73.18     73.01 o 
   3   3  16      920.55     1132.76    235.64 o 
   4   3  16      191.24      231.52    120.30 o 
   5   3  16      214.20      170.62     84.42 o 
   6   3  16     1165.63     1326.13    173.05 o 
  -2   4  16       87.84      209.17    119.71 o 
  -1   4  16      259.31      330.81    147.36 o 
   0   4  16      226.59      267.56    128.35 o 
   1   4  16       27.12       82.93     94.72 o 
   2   4  16      976.46      813.89    207.90 o 
   3   4  16      206.46       10.74     56.88 o 
   4   4  16      608.36      736.97    187.11 o 
   5   4  16       75.33       90.44     82.35 o 
   6   4  16      162.47      191.60     92.64 o 
   7   4  16       29.73      115.35     55.87 o 
  -2   5  16      127.53       97.52     89.80 o 
  -1   5  16       17.58     -127.22    127.22 o 
   0   5  16       32.97     -106.00    106.00 o 
   1   5  16      136.21      123.13     86.08 o 
   2   5  16     1226.52     1207.15    251.49 o 
   3   5  16      815.43     1115.26    235.26 o 
   4   5  16       44.57      127.95     79.40 o 
   5   5  16     1181.65      892.70    196.32 o 
   6   5  16      608.99      756.01    176.28 o 
   7   5  16      110.58      -56.32     63.94 o 
  -1   6  16     1089.14     1290.21    296.77 o 
   0   6  16      287.53      314.09    140.50 o 
   1   6  16       79.05      -35.36     85.92 o 
   2   6  16      359.30      270.50    126.69 o 
   3   6  16        5.75       -3.71     61.70 o 
   4   6  16       27.20      -14.88     75.86 o 
   5   6  16      224.50      339.18    132.35 o 
   6   6  16       36.44      -85.48     85.48 o 
  -1   7  16      103.03      354.97    176.56 o 
   0   7  16        2.14       10.28     71.30 o 
   1   7  16       16.94     -131.45    131.45 o 
   2   7  16      117.78        1.32     73.96 o 
   3   7  16      534.24      364.14    162.22 o 
   4   7  16     1530.74     1756.57    303.54 o 
   5   7  16      933.27      760.25    214.36 o 
   6   7  16       64.19      -10.82     48.83 o 
   0   8  16      275.75      496.08    188.31 o 
   1   8  16      957.27      868.56    228.57 o 
   2   8  16      359.35      331.53    143.31 o 
   3   8  16       29.30       57.27     73.21 o 
   4   8  16       49.09      -36.80     68.95 o 
   5   8  16      127.91      156.77    105.52 o 
   2   9  16       41.73      101.35    123.00 o 
   3   9  16      206.39      330.53    168.93 o 
   4   9  16      156.88      205.02    128.79 o 
   1   1  17        1.81      -76.98     76.98 o 
   2   1  17      278.61      192.89     86.64 o 
   3   1  17        0.46       11.31     58.98 o 
   0   2  17        0.54       56.97     72.10 o 
   1   2  17       42.54      183.75    104.08 o 
   2   2  17      411.23      368.43    148.61 o 
   3   2  17       27.21       -1.85     58.82 o 
   4   2  17      421.38      617.18    173.91 o 
   0   3  17       88.57      128.57    119.46 o 
   1   3  17      508.16      601.37    166.64 o 
   2   3  17       90.37       40.39     96.46 o 
   3   3  17       29.06       57.62     71.35 o 
   4   3  17       13.25      -65.13     79.79 o 
   5   3  17      116.22       91.83     84.86 o 
   0   4  17      270.07       33.15     75.43 o 
   1   4  17       90.42      -91.48     91.48 o 
   2   4  17      327.61      591.95    183.62 o 
   3   4  17      628.47      578.71    167.26 o 
   4   4  17      665.77      715.23    198.69 o 
   5   4  17      124.21      179.64    105.66 o 
   0   5  17      231.53       93.61     83.28 o 
   1   5  17      215.16      323.46    119.77 o 
   2   5  17       13.05      -11.60    113.97 o 
   3   5  17      316.07      513.15    159.63 o 
   4   5  17       82.87      134.36     90.33 o 
   5   5  17       34.57        8.60     58.90 o 
   0   6  17       43.59       73.33    101.58 o 
   1   6  17       43.07        9.22    209.54 o 
   2   6  17      140.49      186.37    116.26 o 
   3   6  17      826.31     1031.53    230.76 o 
   4   6  17        2.60      185.76    113.07 o 
   5   6  17      403.27      509.19    163.96 o 
   1   7  17       33.58       -1.11     68.31 o 
   2   7  17      369.17      189.05    118.05 o 
   3   7  17      321.00      233.00    121.10 o 
   4   7  17       52.46       45.52     94.13 o 
                                                 
